# Supplementary material for: Dual oncogenic role of RNF220 in AML: linking metabolic rewiring to cell proliferation and immune evasion
Source: Front Oncol. 2025 Oct 30;15:1670895. doi: 10.3389/fonc.2025.1670895 (PMC12611666; doi:10.3389/fonc.2025.1670895)
Supplement: Supplementary file 7 [file Table1.xlsx]

## Sheet: Primer
GAPDH	Foward	5’-ATGGGGAAGGTGAAGGTCG-3’
	Reverse	5’-GGGTCATTGATGGCAACAATATC-3’
RNF220	Foward	5’-GATGCCATCCACCAGCAA-3’
	Reverse	5’-CACGAGATAGCTGCCGTTCA-3’
ROXA1	Foward	5'-GAAGACTCCAGCCTCCTCAA-3'
	Reverse	5'-TAGTGGGGGTCCCCTTTCA-3'

## Sheet: shRNA
shRNF220-1	GATGATGCTGTGGACATCGAGCATG
shRNF220-2	GAACAACAACCGCTTTGAGGAGTAT
shRNF220-3	GGAGTATGAGTGGTGTGGACAGAAG
siFOXA1#1	GAGAGAAAAAAUCAACAGC
siFOXA1#2	GCACUGCAAUACUCGCCUU

## Sheet: Antibody
	Company	concentration for WB
RNF220	Abclonal(A15853)	1:1000
β-actin	Abclonal(AC050)	1:10000
β-Tubulin	Abclonal(A12289)	1:10000
PARP	Abcam((ab191217)	1:1000
Caspase3	Abcam(ab32351)	1:1000
Caspase7	Abcam(ab32522)	1:1000
FOXA1	Proteintech(20411-1-AP)	1:1000

## Sheet: cohort
Cohort	Platform	key endpoints	statistical tests used
TCGA-LAML (N=214)	UCSC Xena browser	dead and relapse	Log-rank test
TARGET-LAML (N=142)	UCSC Xena browser	dead and relapse	Log-rank test
TARGET-ALL (N=86)	UCSC Xena browser	dead and relapse	Log-rank test
TARGET-ALL-R (N=99)	UCSC Xena browser	dead and relapse	Log-rank test
local cohort(N=94)	Biobank of he First Affiliated Hospital of Ningbo University	dead	Cox Univariate and Multivariate analysis/Log-rank test
