# Supplementary material for: Dual oncogenic role of RNF220 in AML: linking metabolic rewiring to cell proliferation and immune evasion
Source: Front Oncol. 2025 Oct 30;15:1670895. doi: 10.3389/fonc.2025.1670895 (PMC12611666; doi:10.3389/fonc.2025.1670895)
Supplement: Supplementary file 8 [file Table2.xlsx]

## Sheet: Sheet1
Glycosphingolipid biosynthesis globo series	Glycosaminoglycan biosynthesis keratan sulfate	Oxidative phosphorylation	Purine metabolism	Glycolysis gluconeogenesis	N glycan biosynthesis	Various types of N-glycan biosynthesis	Biosynthesis of unsaturated fatty acids	Nicotinate and nicotinamide metabolism	Vitamin B6 metabolism	Cysteine and methionine metabolism	Glycosaminoglycan degradation	Galactose metabolism	Glycosphingolipid biosynthesis ganglio series	Glycerophospholipid metabolism	Other glycan degradation	Taurine and hypotaurine metabolism	Alanine aspartate and glutamate metabolism	Pantothenate and coa biosynthesis	Glutathione metabolism	Arachidonic acid metabolism	Pyrimidine metabolism	Propanoate metabolism	Drug metabolism cytochrome p450	Pyruvate metabolism	Fatty acid elongation	Pentose phosphate pathway	Amino sugar and nucleotide sugar metabolism	Glyoxylate and dicarboxylate metabolism	Folate biosynthesis	Thiamine metabolism	Porphyrin and chlorophyll metabolism	Citrate cycle tca cycle	Tyrosine metabolism	Phenylalanine metabolism	Fructose and mannose metabolism	Primary bile acid biosynthesis	Riboflavin metabolism	Synthesis and degradation of ketone bodies	One carbon pool by folate	Phenylalanine, tyrosine and tryptophan biosynthesis	Caffeine metabolism	Glycine serine and threonine metabolism	Fatty acid biosynthesis	Phosphonate and phosphinate metabolism	Steroid biosynthesis	Alpha linolenic acid metabolism	Starch and sucrose metabolism	Pentose and glucuronate interconversions	Terpenoid backbone biosynthesis
A4GALT	CHST2	ATP6V1G1	POLR2G	ACSS2	ALG13	ALG13	ACOT4	NMNAT1	PNPO	AMD1	HS3ST3A1	GCK	ST6GALNAC4	PEMT	ENGASE	GGT7	GLUD2	PPCS	SRM	EPHX2	NT5C2	ACSS2	CYP2E1	ACSS2	ACAA2	RPE	MPI	ACO1	QDPR	NFS1	ALAS1	IDH3B	MAOB	ALDH1A3	MPI	CYP46A1	ACP4	HMGCS1	MTHFD2	PAH	CYP1A2	ALAS1	ACACA	PCYT2	SOAT1	JMJD7-PLA2G4B	ENPP3	UGT1A10	GGPS1
B3GALT5	B4GAT1	UQCR10	NT5C2	GCK	DOLPP1	ALG14	TECR	NT5C2	PDXK	SRM	HPSE	GALK1	ST6GALNAC3	PLA2G15	GLB1	CSAD	GFPT2	ENPP3	GGT1	CYP2E1	POLR2G	ALDH1B1	CYP3A5	PCK2	HADHB	RPIA	GCK	GLYCTK	ALPP	NTPCR	COX10	DLST	MAOA	ALDH3B1	PMM2	SLC27A5	ENPP3	HMGCS2	GART	DDC	NAT2	ALAS2	ACACB	SELENOI	LSS	PLA2G6	GCK	UGT1A8	PDSS1
GLA	B3GNT2	NDUFA5	POLR2H	PGK2	RPN1	ALG1	BAAT	ENPP3	PDXP	ADI1	HPSE2	GLB1	ST6GALNAC6	GPD1	MANBA	GGT5	AGXT2	PANK3	GSTP1	ALOX5	POLR2H	ABAT	UGT2B28	ME3	HADH	PGM2	GFPT2	MTHFD2	ALPG	ALPI	UGT1A10	PCK2	HPD	ALDH3B2	PMM1	BAAT	ENPP1	HMGCL	TYMS	AOC2	NAT1	GLYCTK	MCAT	CEPT1	SQLE	PLA2G2E	ENPP1	RPE	HMGCS2
FUT9	CHST1	NDUFA4	ENPP3	PGK1	ALG14	ALG2	ELOVL5	ENPP1	PHOSPHO2	AHCY	GLB1	GALE	B4GALNT1	GPD1L	MAN2B1	GGT1	CPS1	PPCDC	GSTT2	CYP4A11	POLR2E	SUCLG2P2	CYP3A4	GRHPR	HADHA	PGLS	GALK1	GRHPR	DHFR	ALPL	ALAS2	CS	AOX1	MAOB	FBP2	CYP7B1	ACP6	HMGCLL1	FTCD	AOC3	CYP2A6	MAOB	FASN	PCYT1B	EBP	PLA2G10	AMY2B	UGT1A7	IDI2
ST3GAL2	B4GALT1	COX6CP3	POLR2E	PDHB	MAN1B1	ALG11	ELOVL6	BST1	AOX1	DNMT1	GUSB	B4GALT1	GLB1	LPGAT1	GBA	GAD1	GLS2	ENPP1	GSTT1	CYP2J2	POLR2F	ALDH2	GSTP1	PDHB	ECHS1	PRPS2	GALE	CS	GGH	ALPP	UGT1A8	PDHB	AOC2	MAOA	PFKM	AKR1C4	RFK	OXCT1	ALDH1L1	MAOA	CYP2A7	AGXT2	OXSM	PCYT1A	CYP51A1	PLA2G2A	UGT2B28	UGT1A6	HMGCS1
GBGT1	B3GNT7	PPA2	POLR2F	PDHA1	ALG3	ALG3	ACOT2	NNT	PSAT1	SDS	HYAL3	PGM2	ST6GALNAC5	GPAM	NEU4	BAAT	ABAT	VNN2	GSTZ1	GGT1	POLR2I	ACADM	GSTT2	PCK1	MECR	FBP2	PMM2	HAO1	GCH1	ALPG	UGT1A7	PCK1	TYR	HPD	GMDS	HSD17B4	ACP3	OXCT2	MTHFS	MAOB	XDH	MAOA	MCH	CHPT1	DHCR7	PLA2G4A	PGM2	UGT2B28	MVK
ST3GAL1	ST3GAL2	ATP5MF	ENPP1	PDHA2	B4GALT1	ALG9	YOD1	AOX1		TRDMT1	GNS	LALBA	SLC33A1	MBOAT2	NEU2	GAD2	ADSS2	VNN1	RRM2B	PLA2G3	POLR2J	ACAT2	GSTT1	PDHA1	PPT1	PFKM	PGM2	MDH2	FPGS	ACP1	ALAD	PDHA1	HGD	GOT2	PFKFB4	SCP2	FLAD1	ACAT1	MTFMT	ALDH3A1		AOC2	ACSL1		CYP27B1	PLA2G5	UXS1	UGT1A5	ACAT2
FUT2	B4GALT3	NDUFS7	XDH	PGM2	MGAT5	ALG12	ELOVL2	CD38		DNMT3A	HYAL4	PFKM	ST3GAL5	MBOAT7	NEU1	GGT6	ADSL	PANK1	SMS	AKR1C3	POLE3	ACAT1	GSTZ1	ALDH1B1	PPT2	PFKL	PMM1	MDH1	SPR	TPK1	UGT1A6	PDHA2	METTL6	AOC2	PFKL	AKR1D1	TYR	ACAT2	AMT	ALDH3B1		GATM	ACSL3		DHCR24	PLA2G12B	UGDH	CRYL1	ACAT1
FUT1	ST3GAL1	MT-CYB	POLR2I	TPI1	RPN2	STT3B	FADS1	NT5M		DNMT3B	HYAL1	PFKL	ST3GAL2	CHAT	FUCA1	CDO1	GLUD1	PANK4	PGD	PTGIS	TYMS	LDHC	CYP2C18	PDHA2	ABHD17B	TALDO1	AMDHD2	MTHFD2L	ALPL	AK7	CPOX	SUCLG2P2	ALDH3A1	ALDH3A1	MTMR6	ACOX2	MTMR7	BDH2	MTHFD2L	ALDH3B2		SDS	ACSL4		HSD17B7	PLA2G4B	MGAM	UGDH	FDPS
HEXB	B4GALT2	ATP6V0A1	POLR2J	ACSS1	STT3A	STT3A	FADS2	NADSYN1		LDHC	HYAL2	MGAM	ST3GAL1	LPCAT1	FUCA2	ADO	GLS	UPB1	GSTO1	ALOX12B	TXNRD1	MCEE	CYP2D6	HAGH	ABHD17C	TKT	GNPDA2	PGP	PTS	AK8	BLVRA	FH	COMT	AOC3	TPI1	HSD3B7	MTMR6	BDH1	DHFR	GOT1L1		AOC3	ACSL6		MSMO1	PLA2G2F	GYS1	UGT2A1	PDSS2
NAGA	B4GALT4	ATP6V1G2	POLE3	FBP1	MGAT3	RPN1	ACOX3	NUDT12		IL4I1	SPAM1	HK2	HEXB	PTDSS1	AGA		ASL	DPYS	GSTA5	CYP4F2	NME6	HADHA	ADH1B	ALDH2	ABHD17A	FBP1	GMDS	MTHFD1L	ALPI	AK1	UGT2B28	SDHD	AOC3	PAH	PHPT1	CYP27A1	PHPT1		SHMT1	GOT1		GNMT	ACSL5		FDFT1	FADS2	GYS2	GUSB	PMVK
ST8SIA1	CHST4	ATP6V0B	ADSS2	ADH1B	DAD1	RPN2	PECR	NT5C1B		SMS	HGSNAT	HK1	ST8SIA1	ACHE	MAN2C1		IL4I1	COASY	MGST2	CYP2C18	POLR1D	ALDH6A1	FMO4	ACAT2	ELOVL1	TKTL2	UXS1	MTHFD1		AK2	BLVRB	OGDH	BUD23	GOT1	PFKFB3	AMACR	MTMR1		MTHFD1L	GOT2		SHMT1	ACSBG1		SC5D	ACOX3	HK2	UGT1A9	DHDDS
B3GALNT1	ST3GAL3	ATP5PO	PRPS2	HK2	MGAT2	DAD1	SCD5	NT5C3A		LDHB	GALNS	HK3	B3GALT4	PLA2G3	MAN2B2		GPT	DPYD	LAP3	PTGES2	PNPT1	ACSS1	ADH1C	ACAT1	ELOVL2	PGD	GNPNAT1	HAO2		AK4	UGT1A5	SDHB	IL4I1	PRDX6	FCSK	CYP7A1	ACP1		MTHFD1	TAT		GCAT	ACSBG2		LIPA	PLA2G2C	HK3	DCXR	MVD
HEXA	FUT8	MT-CO2	ADSL	ADH1C	ALG12	TUSC3	SCD	NMRK1		ENOPH1	IDUA	GALT	ST8SIA5	DGKZ	NEU3		GFPT1	PANK2	MGST1	ALOX15B	POLR2K	LDHB	ADH4	LDHC	ELOVL3	RBKS	NANS	AFMID		AK5	UROS	IDH3A	GSTZ1	TAT	PFKFB2	CYP8B1	ACP2		MTR	IL4I1		PHGDH			CEL	PLA2G2D	HK1	RPEL1	HMGCR
	CHST6	MT-CO1	NME6	HK1	TUSC3	DDOST	HACD1	NT5C1A		BHMT	HS3ST3B1	G6PC2	HEXA	ETNK1	HEXB		GPT2	BCAT1	MGST3	ALOX15	DHODH	ECHS1	ADH5	LDHD	ELOVL4	ALDOA	UGDH	HYI		LOC390877	HCCS	SDHC	DDC	MIF	MTMR1	CYP39A1	ACP5		ATIC	HPD		DMGDH			TM7SF2	PLA2G3	GBA3	DHDH	IDI1
		ATP6AP1	POLR1D	HK3	MAN1C1	MAN1A2	ACAA1	QPRT		GOT2	SGSH	GLA		DGKE	HEXA		DDO	BCAT2	GSTA3	JMJD7-PLA2G4B	POLD3	ALDH9A1	GSTO1	HAGHL	ELOVL5	ALDOC	CYB5R3	ACO2		AK8	UGT2A1	IDH2	ADH7	NAA80	PFKFB1	CH25H	MTMR2		MTHFR	MIF		SHMT2			NSDHL	PLA2G12A	GUSB	UGT2B11
		COX8C	PNPT1	ADH4	DPM2	MAN1A1	HADHA	NAMPT		CDO1	HEXB	GANC		DGKD			ADSS1		GSTM1	PLA2G6	POLR2L	ALDH3A2	ADH1A	ACSS1	ELOVL6	ALDOB	GFPT1			THTPA	GUSB	IDH1	DBH	IL4I1	AKR1B10				SHMT2	GLYAT		SRR			SOAT2	ACOX1	TREH	UGP2
		MT-CO3	POLR2K	PGAM2	DPM1	MAN1C1	ACOT1	NT5C		APIP	NAGLU	LCT		PCYT1A			ACY3		GPX7	PLA2G2E	NME1-NME2	PCCB	GSTA5	LDHB	ELOVL7	H6PD	FCSK				FTMT	ACO1	ADH6	DDC	FPGT							PSAT1				PLA2G4E	AMY1A	XYLB
		COX5B	PDE11A	ADH5	GANAB	MGAT1	ACOT7	NMNAT3		GOT1	HEXA	GALK2		DGKH			GAD1		GSTA4	PLA2G10	POLA2	HIBCH	MGST2	ACYP2	HSD17B12	RPEL1	NANP				UGT1A9	ACLY	METTL2B		KHK							BHMT				PLA2G1B	AMY1B	UGT2B10
		COX4I1	POLD3	PGAM1	ALG1	MAN2A2	ACOX1	PNP		LDHAL6B	IDS	G6PC		JMJD7-PLA2G4B			GAD2		GPX6	PLA2G2A	UPRT	EHHADH	MGST1	ME1	HACD2	PRPS1L1	CYB5R1				MMAB	MDH2	ADH1B		FBP1							GLDC					AMY1C	AKR1B1
		ATP6V0A4	POLR2L	ADH1A	MGAT4A	MAN2A1	HSD17B12	NMNAT2		TAT	ARSB	UGP2		CHPT1			GOT2		GSTM4	PLA2G4A	CANT1	PCCA	FMO1	ACYP1	HACD4	PRPS1	FPGT				FECH	DLD	ALDH1A3		MTMR2							DLD					AMY2A	UGT2B7
		ATP12A	AK1	ALDOC	ALG10B	MGAT2	HACD2	NT5E		AHCYL1		PGM1		MBOAT1			AGXT		GGCT	PLA2G5	NME4	ALDH7A1	FMO2	ALDH9A1	HACD3	DERA	HEXB				HMOX1	MDH1	ADH1C		HK2							GAMT					UGT2B11	UGT2B4
		MT-ATP6	NME1-NME2	ALDH7A1	STT3B	HEXA		NADK		MTAP		AKR1B1		PLA2G6			GLUL		GSTM3	PTGS2	NME1	LDHAL6B	MGST3	ALDH3A2	HACD1	G6PD	HEXA				HMOX2	DLAT	ALDH3B1		HK3							PSPH					PYGB	UGT2A3
		MT-ATP8	AK2	LDHAL6B	MAN1A2	HEXB		NNMT		MAT2B		B4GALT2		PLA2G2E			NIT2		GSTM2	PLA2G12B	NME2	SUCLG1	FMO3	ME2	TER	PGM1	HK2				UGT2B11	OGDHL	ADH4		HK1							AGXT					PYGM	UGT1A4
		ATP5PD	AK4	PKLR	ALG10	FUT8				LDHA		GAA		PLA2G10			GOT1		GSTM5	PTGS1	NME3	MLYCD	GSTA3	DLD	ACOT2	TKTL1	HK1				PPOX	PC	ALDH3B2		ALDOA							SARDH					PYGL	UGT2B17
		NDUFA2	POLA2	LDHAL6A	ALG11	HEXD				MTR		PFKP		LPCAT3			ALDH4A1		GSTA1	PLA2G4B	POLR3C	LDHA	GSTM1	MDH2	ACOT4	PFKP	HK3				FTH1	SDHA	ADH5		ALDOC							AMT					UGT2A3	UGT1A1
		NDUFA3	CANT1	ENO1	ALG8	MGAT4C				CBS				PLA2G2A			CAD		GSTA2	PLA2G2F	POLR3G	SUCLA2	UGT2B11	DLAT	ACOT1	GPI	GALT				UGT2B10	SUCLG1	HEMK1		ALDOB							CHDH					UGT1A4	UGT1A3
		NDUFA1	AMPD1	PKM	ALG2	MGAT4B				MAT1A				ETNK2			ALDH5A1		GSR	ALOX12	POLR3F	ACACB	CYP2C9	MDH1	ACOT7		GNE				UGT2B7	SUCLA2	ADH1A		MTMR7							CBS					UGT1A1	UGT2B15
		ATP5MC1P5	AMPD3	PFKP	DPAGT1	MGAT4A				AHCYL2				PLA2G4A			ASS1		GSS	CYP2C9	NUDT2	MMUT	FMO5	ALDH7A1	THEM4		NAGK				UROD	SUCLG2	GOT2		GFUS							CTH					UGT1A3
		UQCRQ	AMPD2	BPGM	RFT1	MGAT4D				CTH				PLA2G5			ASNS		RRM1	GPX7	PRIM1	SUCLG2	GSTA4	PC	THEM5		CHIT1				UGT2B4	IDH3G	LCMT2		AKR1B1							PIPOX					UGT1A10
		ATP6V1H	NME4	PCK2	DPM3	B4GALT1				MAT2A				PLA2G12B			PPAT		RRM2	GPX6	PRIM2	ACACA	CYP2C19	GLO1			UAP1				COX15	ACO2	TRMT11		SORD							DAO					UGT1A8
		ATP5F1D	GUCY2D	PCK1	DDOST	B4GALT2				MPST				PLA2G4B			ASPA		GCLC	CYP2C19	NME5	ACSS3	GSTM4	LDHAL6B			RENBP				HMBS		GOT1		GMPPA												UGT1A7
		LHPP	NME1	ALDH1B1	MGAT4B	B4GALT3				LDHAL6A				PTDSS2					GSTK1	CYP2C8	POLD4	LDHAL6A	CYP2C8	LDHA			CHIA				CP		TYRP1		PFKP												UGT1A6
		ATP6V0D2	ATIC	ALDH2	ALG6	ST3GAL3				DNMT3L				PLA2G2F					GPX5	CBR1	DTYMK		GSTM3	ACACB			NPL				UGT2A3		TAT		GMPPB												PGM2L1
		COX7A2L	NME2	ALDH3A1	MAN2A2	B4GALNT3								PCYT2					TXNDC12	CYP2B6	CTPS1		CYP2B6	ACACA			UGP2				UGT1A4		MIF														AGL
		ATP5MC3	DGUOK	AKR1A1	MAN1A1	B4GALNT4								CDS1					GPX1	CBR3	POLA1		GSTM2	PKLR			GALK2				EARS2		NAA80														UGT1A5
		ATP6V1C2	POLR3C	FBP2	MAN2A1	CHST8								AGPAT3					GPX2	CYP2U1	ENTPD8		UGT2A3	AKR1B1			GFUS				UGT2B17		PNMT														SI
		ATP5MC2	NME3	PFKM	ST6GAL1	CHST9								AGPAT4					GPX3	PLA2G1B	POLE2		CYP2A13	LDHAL6A			PGM1				UGT1A1		DCT														UGT2A1
		ATP5MC1	POLR3G	PFKL	B4GALT3									PGS1					IDH2	LTA4H	POLD1		UGT1A4	PKM			CMAS				EPRS1		LCMT1														GBE1
		ATP5PB	POLR3F	LDHC	ALG5									LYPLA1					GPX4	PTGES	POLD2		UGT1A1	ACOT12			PGM3				UGT2B15		TPO														UGT1A9
		ATP5F1E	PRUNE1	GAPDH	B4GALT2									PLA2G1B					IDH1	GPX5	POLE		CYP3A7				GNPDA1				UGT1A3		TH														G6PC2
		COX5A	ADPRM	ENO3	MGAT5B									ADPRM					OPLAH	GPX1	CAD		UGT1A3				GMPPA						FAH														GANC
		TCIRG1	PDE4B	ENO2	ALG9									CDIPT					GCLM	CYP4A22	CMPK2		GSTM5				GPI																				G6PC
		UQCRHL	PDE4C	PGAM4	MOGS									DGKQ					GGT6	GPX2	POLR1E		UGT1A10				GMPPB																				UGP2
		ATP4B	PDE3B	ADH7	FUT8									CDS2					ANPEP	GPX3	NT5C1A		UGT1A8																								PGM1
		ATP6V1D	PDE4A	ADH6	MGAT1									DGKB					GGT7	GPX4	POLR3A		UGT1A7																								UGT2B10
		ATP4A	NUDT2	LDHB										DGKG					GSTO2	CYP4F3	DCTD		GSTA1																								UGT2B7
		ATP5F1A	GMPR2	ALDH1A3										PLPP3					GGT5	PLA2G4E	POLR2B		UGT1A6																								UGT2B4
		ATP5PF	PDE6C	ALDH3B1										DGKA					G6PD	LTC4S	POLR2A		MAOB																								GAA
		ATP5ME	PDE6D	ALDH3B2										DGKI					ODC1	GGT6	DCK		GSTA2																								GPI
		SDHA	PDE4D	ALDH9A1										PHOSPHO1						GGT7	POLR2D		MAOA																								UGT2B17
		ATP6V1A	PDE6A	ALDH3A2										LCLAT1						GGT5	POLR2C		AOX1																								UGT2B15
		ATP6V1E1	PRIM1	GALM										TAZ						HPGDS	UCK1		ALDH3A1
		NDUFA4L2	PRIM2	ALDOA										GPAT3						PLA2G2C	UPB1		UGT1A5
		ATP6V1B2	AK5	DLD										GNPAT						PTGDS	TXNRD2		GSTK1
		ATP6V1B1	GMPR	DLAT										LPCAT4						PLA2G2D	CMPK1		CYP2A6
		ATP6V1C1	NME5	ALDOB										PLA2G4E						PLA2G12A	POLR3K		CYP2A7
		ATP6V0C	PDE7B	G6PC2										GPAT4						TBXAS1	RRM2B		ADH7
		COX10	PDE5A	LDHA										CHKA							PNP		CYP1A2
		COX8A	POLD4	G6PC										PLPP1							POLR1B		ADH6
		COX7C	GUCY1A2	PGM1										PLPP2							UPP2		UGT2A1
		SDHD	FHIT	GPI										LYPLA2							CTPS2		ALDH1A3
		SDHB	ADCY3											PLA2G2C							POLR2J2		ALDH3B1
		SDHC	ADCY2											AGPAT1							CDA		ALDH3B2
		ATP6V1G3	ADCY1											PLA2G2D							NT5M		CYP3A43
		COX7B	POLA1											LPCAT2							DUT		UGT1A9
		COX7A1	PDE3A											PLA2G12A							POLR3H		GSTO2
		COX7A2	PDE2A											AGPAT2							UCKL1		UGT2B10
		COX6C	PDE1C											PLD1							POLR2J3		UGT2B7
		COX17	ADSS1											CHKB							POLR1A		UGT2B4
		ATP5F1B	ADA											PISD							POLR3B		UGT2B17
		COX6B1	ENTPD8											PLD2							ENTPD4		UGT2B15
		ATP5F1C	POLE2											PCYT1B							ITPA
		UQCR10P1	PDE8A											GPAT2							POLR1C
		ATP6V1F	PDE9A											LCAT							POLE4
		COX7B2	PDE1B											CRLS1							RRM1
		ATP6V0A2	NUDT9											GPD2							RRM2
		UQCRB	POLD1																		POLR3D
		ATP6V0D1	GDA																		NT5C3A
		COX6A2	POLD2																		DPYS
		COX6A1	POLE																		DPYD
		UQCRH	PDE6B																		TYMP
		UQCRFS1	PDE7A																		UMPS
		UQCRC2	PRPS1																		UCK2
		UQCRC1	POLR1E																		POLR3GL
		NDUFB3	PAICS																		TK1
		NDUFB1	NT5C1A																		NT5E
		NDUFB2	POLR2B																		TK2
		NDUFA10	POLR3A																		UPP1
		NDUFAB1	PDE6H																		ENTPD6
		ATP6V0E2	POLR2A																		ENTPD5
		MT-ND6	PDE6G																		ENTPD3
		NDUFA9	POLR2D																		ENTPD1
		MT-ND5	DCK																		NT5C1B
		NDUFA7	POLR2C																		NT5C
		NDUFA8	ADCY8																		NME7
		UQCR11	ADCY9																		AK3
		NDUFA6	ADCY6																		POLR1H
		NDUFV3	AK7
		ATP6V1E2	ADCY7
		MT-ND4	ADCY5
		MT-ND4L	GMPS
		MT-ND2	ADCY10
		COX6B2	POLR3K
		PPA1	POLR1B
		MT-ND3	PNP
		COX4I2	RRM2B
		MT-ND1	PDE1A
		ATP5MG	POLR2J2
		ATP6V0E1	HPRT1
		NDUFA11	GART
		NDUFB10	PAPSS1
		NDUFS8	PAPSS2
		NDUFC1	NT5M
		NDUFC2	ADCY4
		NDUFS1	IMPDH1
		NDUFV2	IMPDH2
		NDUFB6	POLR3H
		NDUFS4	POLR2J3
		NDUFB7	POLR1A
		NDUFV1	POLR3B
		NDUFB8	GUCY1B1
		NDUFS6	PKLR
		NDUFB9	GUCY2C
		NDUFS5	ENTPD4
		NDUFS2	PKM
		NDUFB4	GUCY1A1
		NDUFS3	GUK1
		NDUFB5	GUCY2F
		CYC1	ADK
		COX11	ITPA
		COX15	POLR1C
			URAD
			POLE4
			RRM1
			POLR3D
			RRM2
			NT5C3A
			PDE8B
			POLR3GL
			NT5E
			NPR2
			NPR1
			PDE10A
			ENTPD6
			ENTPD2
			ENTPD5
			ENTPD3
			NUDT5
			ENTPD1
			PFAS
			NT5C1B
			APRT
			PRPS1L1
			PPAT
			NME7
			NT5C
			ALLC
			POLR1H
[truncated: 36 more columns]
