# Supplementary material for: Dual oncogenic role of RNF220 in AML: linking metabolic rewiring to cell proliferation and immune evasion
Source: Front Oncol. 2025 Oct 30;15:1670895. doi: 10.3389/fonc.2025.1670895 (PMC12611666; doi:10.3389/fonc.2025.1670895)
Supplement: Supplementary file 9 [file Table3.xlsx]

## Sheet: all_compare
gene_id	NC1_count	NC2_count	NC3_count	Sh1_count	Sh2_count	Sh3_count	NC1_fpkm	NC2_fpkm	NC3_fpkm	Sh1_fpkm	Sh2_fpkm	Sh3_fpkm	ShvsNC_Sh	ShvsNC_NC	ShvsNC_log2FoldChange	ShvsNC_pvalue	ShvsNC_padj	gene_name	gene_chr	gene_start	gene_end	gene_strand	gene_length	gene_biotype	gene_description	tf_family
ENSG00000156508	634796	481973	553701	527760	613823	693276	5847.45	5256.65	5560.11	4824.83	6172.17	7007.65	602075	557251	0.111615	0.543852	0.8221	EEF1A1	6	73515750	73523797	-	5948	protein_coding	eukaryotic translation elongation factor 1 alpha 1 [Source:HGNC Symbol;Acc:HGNC:3189]	-
ENSG00000198804	234492	153373	174040	289218	273166	358390	8331.96	6452.41	6741.3	10199	10595.2	13973.6	301409	186610	0.691689	0.00034502	0.0130285	MT-CO1	MT	5904	7445	+	1542	protein_coding	mitochondrially encoded cytochrome c oxidase I [Source:HGNC Symbol;Acc:HGNC:7419]	-
ENSG00000210082	171153	113928	117702	191145	216720	334927	6015.09	4740.69	4509.38	6667.05	8314.17	12916.4	244516	133796	0.869895	0.000427124	0.0151779	MT-RNR2	MT	1671	3229	+	1559	Mt_rRNA	mitochondrially encoded 16S RNA [Source:HGNC Symbol;Acc:HGNC:7471]	-
ENSG00000167658	178544	167957	193712	163262	137967	116987	2429.22	2705.66	2873.12	2204.55	2049.08	1746.6	135845	181301	-0.416423	0.0129423	0.140143	EEF2	19	3976056	3985469	-	4027	protein_coding	eukaryotic translation elongation factor 2 [Source:HGNC Symbol;Acc:HGNC:3214]	-
ENSG00000198938	98633	63148	78387	129601	144385	208081	6893.02	5225.18	5971.83	8988.95	11014.7	15957.1	158504	79735.2	0.991221	1.54547e-05	0.00118781	MT-CO3	MT	9207	9990	+	784	protein_coding	mitochondrially encoded cytochrome c oxidase III [Source:HGNC Symbol;Acc:HGNC:7422]	-
ENSG00000089157	104011	79159	96686	82700	88994	104016	1424.34	1283.48	1443.36	1123.97	1330.33	1563.03	90365.1	93375.9	-0.0472915	0.790203	0.930094	RPLP0	12	120196686	120201235	-	4001	protein_coding	ribosomal protein lateral stalk subunit P0 [Source:HGNC Symbol;Acc:HGNC:10371]	-
ENSG00000142541	90157	78978	95467	84909	90185	113156	2085.15	2162.71	2406.95	1948.97	2276.85	2871.77	94530.3	88633.1	0.0929281	0.622977	0.858936	RPL13A	19	49487554	49492308	+	2369	protein_coding	ribosomal protein L13a [Source:HGNC Symbol;Acc:HGNC:10304]	-
ENSG00000100316	90655	71200	87381	83109	91470	99025	1037.6	964.882	1090.27	944.064	1142.83	1243.71	89635.6	83234.5	0.106885	0.52941	0.816218	RPL3	22	39312882	39320389	-	4787	protein_coding	ribosomal protein L3 [Source:HGNC Symbol;Acc:HGNC:10332]	-
ENSG00000198712	62321	42005	51294	100959	106058	154915	4992.08	3983.84	4479.09	8026.12	9273.7	13616.8	118889	51741	1.20023	5.13175e-08	9.92835e-06	MT-CO2	MT	7586	8269	+	684	protein_coding	mitochondrially encoded cytochrome c oxidase II [Source:HGNC Symbol;Acc:HGNC:7421]	-
ENSG00000198886	70409	49238	57388	86995	83912	108589	2799.51	2317.97	2487.43	3432.9	3642.01	4737.77	91515	58916.7	0.635323	0.000600568	0.0190131	MT-ND4	MT	10760	12137	+	1378	protein_coding	mitochondrially encoded NADH:ubiquinone oxidoreductase core subunit 4 [Source:HGNC Symbol;Acc:HGNC:7459]	-
ENSG00000231500	79509	54102	66355	65685	86458	102599	2295.22	1849.16	2088.13	1881.86	2724.42	3250	83831.7	66504.9	0.334027	0.126484	0.44723	RPS18	6	33272010	33276510	+	1898	protein_coding	ribosomal protein S18 [Source:HGNC Symbol;Acc:HGNC:10401]	-
ENSG00000174444	77289	55746	63532	66202	79780	90165	751.23	641.539	673.168	638.616	846.471	961.672	77541.5	65472.7	0.244066	0.206594	0.559282	RPL4	15	66498015	66524532	-	5637	protein_coding	ribosomal protein L4 [Source:HGNC Symbol;Acc:HGNC:10353]	-
ENSG00000140988	59957	69047	84971	72568	66360	71169	1361.4	1856.29	2103.26	1635.33	1644.81	1773.25	68554.3	72184	-0.0744276	0.701634	0.893129	RPS2	16	1962052	1964860	-	2413	protein_coding	ribosomal protein S2 [Source:HGNC Symbol;Acc:HGNC:10404]	-
ENSG00000184009	60574	80946	94072	64816	51527	43283	1108.88	1754.47	1877.3	1177.58	1029.66	869.456	51771	79769.9	-0.62369	0.00589897	0.0883491	ACTG1	17	81509971	81523847	-	2993	protein_coding	actin gamma 1 [Source:HGNC Symbol;Acc:HGNC:144]	-
ENSG00000075624	55004	71399	83177	68789	54005	45409	856.404	1316.23	1411.77	1062.96	917.869	775.818	54537.5	70913.7	-0.378807	0.0893684	0.378795	ACTB	7	5527147	5563784	-	3519	protein_coding	actin beta [Source:HGNC Symbol;Acc:HGNC:132]	-
ENSG00000198888	71370	33844	41329	55890	63053	84611	4090.36	2296.58	2582.12	3179.02	3944.7	5321.15	66887.2	48205.8	0.472509	0.0668222	0.33125	MT-ND1	MT	3307	4262	+	956	protein_coding	mitochondrially encoded NADH:ubiquinone oxidoreductase core subunit 1 [Source:HGNC Symbol;Acc:HGNC:7455]	-
ENSG00000167526	71181	40893	50546	52718	59329	71062	631.89	429.814	489.148	464.461	574.919	692.227	60085.6	53813.5	0.159037	0.456878	0.771422	RPL13	16	89560657	89566828	+	6172	protein_coding	ribosomal protein L13 [Source:HGNC Symbol;Acc:HGNC:10303]	-
ENSG00000161016	66115	46453	57779	53684	54013	57794	1677.84	1395.79	1598.44	1352.1	1496.28	1609.41	54108.7	56709.6	-0.0677445	0.676885	0.885136	RPL8	8	144789765	144792587	-	2159	protein_coding	ribosomal protein L8 [Source:HGNC Symbol;Acc:HGNC:10368]	-
ENSG00000198899	57057	30768	35504	61463	62731	80313	4590.56	2930.96	3113.93	4907.76	5509.36	7090.48	67029.9	40719.1	0.719084	0.00139731	0.0346784	MT-ATP6	MT	8527	9207	+	681	protein_coding	mitochondrially encoded ATP synthase membrane subunit 6 [Source:HGNC Symbol;Acc:HGNC:7414]	-
ENSG00000070756	71376	57798	60743	48133	45054	41073	822.961	789.031	763.482	550.786	567.052	519.657	43747.3	63463.1	-0.536726	0.000207294	0.00904875	PABPC1	8	100685816	100722809	-	4752	protein_coding	poly(A) binding protein cytoplasmic 1 [Source:HGNC Symbol;Acc:HGNC:8554]	-
ENSG00000147604	48119	39369	46479	53605	59473	74162	906.933	878.551	954.973	1002.71	1223.6	1533.82	61453	44788.1	0.456361	0.0171935	0.162465	RPL7	8	73290267	73295789	-	2907	protein_coding	ribosomal protein L7 [Source:HGNC Symbol;Acc:HGNC:10363]	-
ENSG00000149273	55156	37022	45935	52120	58288	66957	512.727	407.481	465.493	480.851	591.473	683.003	58165.2	45917.1	0.341111	0.0711508	0.341322	RPS3	11	75399486	75422280	+	5894	protein_coding	ribosomal protein S3 [Source:HGNC Symbol;Acc:HGNC:10420]	-
ENSG00000137154	51728	34150	42885	50682	57812	68712	1044.29	816.278	943.789	1015.45	1274.01	1522.16	58158.7	42789.5	0.442725	0.0256232	0.202287	RPS6	9	19375715	19380254	-	2714	protein_coding	ribosomal protein S6 [Source:HGNC Symbol;Acc:HGNC:10429]	-
ENSG00000089009	48308	37765	43937	48669	57376	66729	595.19	550.909	590.123	595.116	771.665	902.162	56726.5	43407.7	0.38606	0.0421173	0.263744	RPL6	12	112405190	112418838	-	4447	protein_coding	ribosomal protein L6 [Source:HGNC Symbol;Acc:HGNC:10362]	-
ENSG00000105640	60602	38498	48728	42398	45975	54082	941.423	708.093	825.187	653.667	779.618	921.901	46700.9	49070.8	-0.0714293	0.712183	0.898079	RPL18A	19	17859876	17864153	+	3527	protein_coding	ribosomal protein L18a [Source:HGNC Symbol;Acc:HGNC:10311]	-
ENSG00000138326	45226	34947	42236	44488	55629	66114	315.381	288.543	321.074	307.895	423.458	505.91	54653	40859.4	0.419621	0.0403958	0.257428	RPS24	10	78033732	78056813	+	7857	protein_coding	ribosomal protein S24 [Source:HGNC Symbol;Acc:HGNC:10411]	-
ENSG00000112306	51650	37897	47590	39359	49215	60303	3689.59	3205.29	3705.95	2790.39	3837.67	4726.94	48964.1	45712	0.09914	0.639624	0.867608	RPS12	6	132814441	132817564	+	767	protein_coding	ribosomal protein S12 [Source:HGNC Symbol;Acc:HGNC:10385]	-
ENSG00000148303	47020	37241	44122	46859	48786	51890	1149.08	1077.56	1175.44	1136.51	1301.44	1391.51	48269	42882	0.170715	0.278983	0.632846	RPL7A	9	133348214	133351426	+	2242	protein_coding	ribosomal protein L7a [Source:HGNC Symbol;Acc:HGNC:10364]	-
ENSG00000198763	59434	23704	28615	43315	50701	66616	3125.15	1475.75	1640.23	2260.41	2910.15	3843.68	52807	36561.6	0.530381	0.0664697	0.330576	MT-ND2	MT	4470	5511	+	1042	protein_coding	mitochondrially encoded NADH:ubiquinone oxidoreductase core subunit 2 [Source:HGNC Symbol;Acc:HGNC:7456]	-
ENSG00000197958	35183	34939	41420	46034	53133	59635	786.169	924.374	1008.95	1020.88	1296.01	1462.24	52096.3	37488.9	0.474718	0.0137847	0.144623	RPL12	9	127447674	127451405	-	2452	protein_coding	ribosomal protein L12 [Source:HGNC Symbol;Acc:HGNC:10302]	-
ENSG00000133112	48792	33551	39296	38807	46095	53720	367.771	299.425	322.889	290.303	379.267	444.322	45521.1	40461.5	0.169971	0.392153	0.727163	TPT1	13	45333471	45341370	-	7269	protein_coding	tumor protein, translationally-controlled 1 [Source:HGNC Symbol;Acc:HGNC:12022]	-
ENSG00000111640	41489	49530	58586	38272	32972	32562	762.561	1077.86	1173.85	698.129	661.529	656.729	33793.3	50517.2	-0.580025	0.0029085	0.0557546	GAPDH	12	6533927	6538374	+	2981	protein_coding	glyceraldehyde-3-phosphate dehydrogenase [Source:HGNC Symbol;Acc:HGNC:4141]	-
ENSG00000142937	46698	29601	36839	37538	47961	54672	898.699	674.491	772.858	716.969	1007.55	1154.55	46082.4	37550.8	0.295355	0.167198	0.510037	RPS8	1	44775251	44778779	+	2847	protein_coding	ribosomal protein S8 [Source:HGNC Symbol;Acc:HGNC:10441]	-
ENSG00000096384	39653	50882	55506	41504	32812	30106	729.06	1107.66	1112.51	757.339	658.54	607.398	33897.4	49410.5	-0.543626	0.00872117	0.111338	HSP90AB1	6	44246166	44253888	+	2980	protein_coding	heat shock protein 90 alpha family class B member 1 [Source:HGNC Symbol;Acc:HGNC:5258]	-
ENSG00000135486	34238	42878	49635	45659	36824	38447	368.331	546.158	582.094	487.494	432.437	453.864	39336	42851.8	-0.123492	0.542642	0.821337	HNRNPA1	12	54280193	54287088	+	5093	protein_coding	heterogeneous nuclear ribonucleoprotein A1 [Source:HGNC Symbol;Acc:HGNC:5031]	-
ENSG00000204628	47313	29969	36611	39678	45565	48059	432.77	324.566	365.06	360.197	454.957	482.375	43695.7	37797.9	0.209166	0.269415	0.624094	RACK1	5	181236909	181248096	-	5990	protein_coding	receptor for activated C kinase 1 [Source:HGNC Symbol;Acc:HGNC:4399]	-
ENSG00000168028	31322	33814	40996	36567	39646	48493	436.011	557.313	622.108	505.186	602.435	740.732	40901.1	35746.9	0.194321	0.349354	0.695313	RPSA	3	39406689	39412542	+	3936	protein_coding	ribosomal protein SA [Source:HGNC Symbol;Acc:HGNC:6502]	-
ENSG00000137818	47646	32703	39623	31984	36597	40668	798.085	648.581	723.512	531.703	669.161	747.497	35829.8	39909	-0.155572	0.403092	0.735203	RPLP1	15	69452784	69456194	+	3271	protein_coding	ribosomal protein lateral stalk subunit P1 [Source:HGNC Symbol;Acc:HGNC:10372]	-
ENSG00000008988	37764	31313	37947	33148	39654	44700	689.24	676.662	754.998	600.431	790.027	895.228	38576.5	35795.3	0.10794	0.568446	0.833853	RPS20	8	56067295	56074581	-	3002	protein_coding	ribosomal protein S20 [Source:HGNC Symbol;Acc:HGNC:10405]	-
ENSG00000162244	35256	27755	33449	34131	40245	49334	938.623	874.89	970.771	901.821	1169.59	1441.25	40642	32214.7	0.335242	0.0926555	0.385761	RPL29	3	51993522	51995942	-	2058	protein_coding	ribosomal protein L29 [Source:HGNC Symbol;Acc:HGNC:10331]	-
ENSG00000105193	42802	29247	36840	31205	34828	41026	900.935	728.894	845.327	651.879	800.24	947.593	35117.9	36221.9	-0.0446769	0.815192	0.938681	RPS16	19	39433207	39435948	-	2603	protein_coding	ribosomal protein S16 [Source:HGNC Symbol;Acc:HGNC:10396]	-
ENSG00000166441	32231	30705	37633	33387	37032	42059	245.509	276.921	312.491	252.397	307.916	351.549	36875.2	33763.7	0.127172	0.497645	0.798301	RPL27A	11	8682411	8714759	+	7193	protein_coding	ribosomal protein L27a [Source:HGNC Symbol;Acc:HGNC:10329]	-
ENSG00000198786	41870	30490	33788	37435	33159	33108	1266.04	1091.58	1113.74	1123.4	1094.48	1098.53	33784.9	35363.3	-0.0658866	0.660452	0.878224	MT-ND5	MT	12337	14148	+	1812	protein_coding	mitochondrially encoded NADH:ubiquinone oxidoreductase core subunit 5 [Source:HGNC Symbol;Acc:HGNC:7461]	-
ENSG00000174748	32866	25750	30433	35563	39260	43958	249.34	231.301	251.69	267.767	325.131	365.946	38931.5	29734.5	0.388786	0.0251026	0.200399	RPL15	3	23916545	23924374	+	7222	protein_coding	ribosomal protein L15 [Source:HGNC Symbol;Acc:HGNC:10306]	-
ENSG00000108298	35663	28874	35697	31370	36114	37226	1109.59	1063.67	1210.74	968.661	1226.54	1270.94	34316.3	33503	0.034589	0.841074	0.948725	RPL19	17	39200283	39204732	+	1761	protein_coding	ribosomal protein L19 [Source:HGNC Symbol;Acc:HGNC:10312]	-
ENSG00000142534	37214	30021	39487	28242	32962	36893	1466.88	1401.1	1696.75	1104.83	1418.29	1595.75	32187.6	35671.8	-0.148291	0.43422	0.758187	RPS11	19	49496365	49499689	+	1390	protein_coding	ribosomal protein S11 [Source:HGNC Symbol;Acc:HGNC:10384]	-
ENSG00000122406	37998	24762	29590	32949	37197	41649	560.108	432.166	475.479	482.021	598.523	673.673	36658.2	30671.9	0.257196	0.177089	0.521844	RPL5	1	92831983	92841924	+	3717	protein_coding	ribosomal protein L5 [Source:HGNC Symbol;Acc:HGNC:10360]	-
ENSG00000105372	41597	23880	30002	28046	34803	41126	599.924	407.777	471.694	401.438	547.915	650.855	34177.5	31597.2	0.113229	0.614376	0.854976	RPS19	19	41859918	41872926	+	3799	protein_coding	ribosomal protein S19 [Source:HGNC Symbol;Acc:HGNC:10402]	-
ENSG00000147403	37025	27071	32001	28961	34414	39911	420.437	363.969	396.137	326.387	426.583	497.316	33915.8	32023.9	0.0827891	0.669102	0.882382	RPL10	X	154389955	154409168	+	4825	protein_coding	ribosomal protein L10 [Source:HGNC Symbol;Acc:HGNC:10298]	-
ENSG00000181163	31549	29401	32600	32006	32946	38205	451.562	498.25	508.657	454.649	514.75	600.047	33776.4	31388	0.105798	0.534286	0.817885	NPM1	5	171387116	171411137	+	3828	protein_coding	nucleophosmin 1 [Source:HGNC Symbol;Acc:HGNC:7910]	-
ENSG00000198755	32895	25972	31727	31145	34220	39951	1200.75	1122.49	1262.49	1128.3	1363.53	1600.24	34531.7	30258.9	0.190549	0.291059	0.644234	RPL10A	6	35468408	35470785	+	1501	protein_coding	ribosomal protein L10a [Source:HGNC Symbol;Acc:HGNC:10299]	-
ENSG00000145592	36938	21875	28385	26922	35405	44895	248.233	174.056	207.946	179.559	259.725	331.068	35310.3	28887.8	0.289606	0.225661	0.580945	RPL37	5	40825262	40835335	-	8153	protein_coding	ribosomal protein L37 [Source:HGNC Symbol;Acc:HGNC:10347]	-
ENSG00000198727	36498	21062	25326	33391	33616	42948	1752.62	1197.49	1325.75	1591.33	1762.08	2263.05	36028.3	27428.6	0.393426	0.0615699	0.318875	MT-CYB	MT	14747	15887	+	1141	protein_coding	mitochondrially encoded cytochrome b [Source:HGNC Symbol;Acc:HGNC:7427]	-
ENSG00000177954	28815	24857	32515	25910	39367	40080	1525.39	1557.99	1876.39	1361.27	2274.88	2328.22	34705.6	28860.1	0.266083	0.239421	0.595346	RPS27	1	153990755	153992155	+	1035	protein_coding	ribosomal protein S27 [Source:HGNC Symbol;Acc:HGNC:10416]	-
ENSG00000198034	31200	21607	26586	30369	35899	42864	573.258	470.05	532.506	553.783	720.013	864.215	35843.7	26418.5	0.440151	0.028389	0.212853	RPS4X	X	72255679	72277300	-	2982	protein_coding	ribosomal protein S4 X-linked [Source:HGNC Symbol;Acc:HGNC:10424]	-
ENSG00000145425	30474	20203	23391	28911	35519	43725	713.233	559.85	596.797	671.55	907.455	1122.96	35561.2	24609.9	0.531042	0.013786	0.144623	RPS3A	4	151099573	151104652	+	2341	protein_coding	ribosomal protein S3A [Source:HGNC Symbol;Acc:HGNC:10421]	-
ENSG00000187514	24072	38623	41465	30723	24450	22658	390.442	741.727	733.164	494.562	432.897	403.273	25272.3	35425.1	-0.487193	0.0463698	0.275564	PTMA	2	231706895	231713541	+	3378	protein_coding	prothymosin alpha [Source:HGNC Symbol;Acc:HGNC:9623]	-
ENSG00000164587	29491	22617	28114	28463	33241	39561	316.89	287.745	329.319	303.538	389.902	466.465	33250.8	26773.5	0.312567	0.108075	0.414704	RPS14	5	150442635	150449756	-	5099	protein_coding	ribosomal protein S14 [Source:HGNC Symbol;Acc:HGNC:10387]	-
ENSG00000074800	28742	31620	38358	27951	25141	24453	298.48	388.79	434.24	288.077	284.999	278.653	25264	33266.2	-0.396962	0.02989	0.219086	ENO1	1	8861000	8879250	-	5276	protein_coding	enolase 1 [Source:HGNC Symbol;Acc:HGNC:3350]	-
ENSG00000153187	31617	35513	33716	29377	24983	20966	76.9502	102.337	89.4543	70.9594	66.3738	55.9936	24468.1	34012.8	-0.475153	0.00884382	0.112282	HNRNPU	1	244840638	244864560	-	22512	protein_coding	heterogeneous nuclear ribonucleoprotein U [Source:HGNC Symbol;Acc:HGNC:5048]	-
ENSG00000144713	26453	20996	25447	25728	30932	37623	389.615	366.143	408.576	376.08	497.314	608.061	30983.2	24350.9	0.347494	0.0848484	0.36874	RPL32	3	12834485	12841588	-	3720	protein_coding	ribosomal protein L32 [Source:HGNC Symbol;Acc:HGNC:10336]	-
ENSG00000115268	25668	22873	28304	29978	28834	31413	658.099	694.346	791.084	762.807	806.986	883.775	29478	25753	0.194892	0.2245	0.579595	RPS15	19	1438358	1440494	+	2137	protein_coding	ribosomal protein S15 [Source:HGNC Symbol;Acc:HGNC:10388]	-
ENSG00000170889	30302	25280	30987	23406	23787	30155	379.834	375.192	423.426	291.181	325.48	414.778	25346.6	28959.3	-0.192248	0.296256	0.649193	RPS9	19	54200742	54249003	+	4371	protein_coding	ribosomal protein S9 [Source:HGNC Symbol;Acc:HGNC:10442]	-
ENSG00000172232	19372	20667	25122	34747	27722	35447	595.287	751.941	841.554	1059.7	929.906	1195.27	31925.5	21940.6	0.541122	0.00462575	0.0751972	AZU1	19	825097	832018	+	1783	protein_coding	azurocidin 1 [Source:HGNC Symbol;Acc:HGNC:913]	-
ENSG00000163682	25754	18117	21476	24257	32959	38379	280.977	234.028	255.421	262.65	392.521	459.467	31470.6	21752.2	0.532825	0.0152539	0.152496	RPL9	4	39452521	39458949	-	5022	protein_coding	ribosomal protein L9 [Source:HGNC Symbol;Acc:HGNC:10369]	-
ENSG00000142676	24631	19496	23885	24015	28843	34237	507.536	475.647	536.52	491.112	648.766	774.131	28612.6	22718.1	0.33279	0.092901	0.38627	RPL11	1	23691742	23696835	+	2659	protein_coding	ribosomal protein L11 [Source:HGNC Symbol;Acc:HGNC:10301]	-
ENSG00000109971	29857	29166	29608	18211	21455	26310	337.363	390.195	364.7	204.22	264.632	326.216	21674.6	29776.4	-0.458174	0.0227731	0.189829	HSPA8	11	123057489	123063230	-	4849	protein_coding	heat shock protein family A (Hsp70) member 8 [Source:HGNC Symbol;Acc:HGNC:5241]	-
ENSG00000071082	26340	17653	22020	23056	29173	35819	249.21	197.753	227.113	216.495	301.296	371.875	28965.1	21946.1	0.400326	0.0668312	0.33125	RPL31	2	101001715	101024032	+	5791	protein_coding	ribosomal protein L31 [Source:HGNC Symbol;Acc:HGNC:10334]	-
ENSG00000083845	26703	22430	27761	20966	25696	29927	404.497	402.289	458.422	315.198	424.896	497.452	25165.5	25728	-0.0319072	0.873193	0.961185	RPS5	19	58386400	58394806	+	3617	protein_coding	ribosomal protein S5 [Source:HGNC Symbol;Acc:HGNC:10426]	-
ENSG00000197756	24751	18657	23335	22410	30158	33541	198.233	176.921	203.736	178.131	263.663	294.777	28328.8	22264.4	0.347513	0.0977974	0.396881	RPL37A	2	216498189	216579180	+	6841	protein_coding	ribosomal protein L37a [Source:HGNC Symbol;Acc:HGNC:10348]	-
ENSG00000205542	26820	26875	32746	20876	19691	24383	861.862	1022.54	1147.13	665.794	690.731	859.804	21244.8	29059.1	-0.451877	0.0151405	0.151996	TMSB4X	X	12975108	12977227	+	1705	protein_coding	thymosin beta 4 X-linked [Source:HGNC Symbol;Acc:HGNC:11881]	-
ENSG00000143947	25365	18091	23011	22290	27454	32879	444.011	374.952	439.107	387.242	524.599	631.555	27159.2	22138.3	0.294872	0.154798	0.493058	RPS27A	2	55231903	55235853	+	3130	protein_coding	ribosomal protein S27a [Source:HGNC Symbol;Acc:HGNC:10417]	-
ENSG00000122026	22051	18307	21840	21216	25482	33832	537.208	528.062	580.019	512.969	677.657	904.43	26489.9	20803	0.348632	0.107166	0.412963	RPL21	13	27251309	27256691	+	2249	protein_coding	ribosomal protein L21 [Source:HGNC Symbol;Acc:HGNC:10313]	-
ENSG00000131469	22882	14942	19273	22148	27231	33941	618.811	478.439	568.184	594.445	803.878	1007.21	27399.7	18969.8	0.530432	0.0151051	0.151836	RPL27	17	42998273	43002959	+	2026	protein_coding	ribosomal protein L27 [Source:HGNC Symbol;Acc:HGNC:10328]	-
ENSG00000110955	20228	25790	30189	22796	19916	18265	477.303	720.521	776.543	533.842	512.986	472.927	19839.5	25774.2	-0.377528	0.0691617	0.336803	ATP5F1B	12	56638175	56646068	-	2322	protein_coding	ATP synthase F1 subunit beta [Source:HGNC Symbol;Acc:HGNC:830]	-
ENSG00000229117	17600	21258	27240	21659	22404	26868	886.313	1267.51	1495.4	1082.5	1231.58	1484.72	23236.4	22321.5	0.0579587	0.795283	0.930831	RPL41	12	56116586	56117943	+	1088	protein_coding	ribosomal protein L41 [Source:HGNC Symbol;Acc:HGNC:10354]	-
ENSG00000108107	25112	19130	24055	20483	22915	24691	198.456	178.999	207.235	160.653	197.681	214.119	22312.9	22789.9	-0.0305395	0.860869	0.956977	RPL28	19	55385345	55403250	+	6933	protein_coding	ribosomal protein L28 [Source:HGNC Symbol;Acc:HGNC:10330]	-
ENSG00000233927	22798	20143	26654	19691	21910	25039	589.48	616.667	751.295	505.305	618.411	710.433	21850.4	23319.3	-0.0938709	0.622972	0.858936	RPS28	19	8321158	8323340	+	2119	protein_coding	ribosomal protein S28 [Source:HGNC Symbol;Acc:HGNC:10418]	-
ENSG00000087086	29562	21583	26566	18986	19240	20291	1844.77	1594.68	1807.22	1175.86	1310.62	1389.46	19132.3	25898.4	-0.436883	0.0059655	0.0890337	FTL	19	48965301	48966878	+	878	protein_coding	ferritin light chain [Source:HGNC Symbol;Acc:HGNC:3999]	-
ENSG00000221983	23474	21034	26918	19378	21227	23607	298.687	316.888	373.377	244.71	294.836	329.613	21041.1	23941.1	-0.186292	0.307308	0.659701	UBA52	19	18571730	18577550	+	4306	protein_coding	ubiquitin A-52 residue ribosomal protein fusion product 1 [Source:HGNC Symbol;Acc:HGNC:12458]	-
ENSG00000234741	31294	10560	12757	20108	27740	32123	472.213	188.667	209.846	301.134	456.926	531.896	26332.7	17774.7	0.566993	0.0790627	0.359232	GAS5	1	173863900	173868882	-	3631	processed_transcript	growth arrest specific 5 [Source:HGNC Symbol;Acc:HGNC:16355]	-
ENSG00000125691	20603	15593	19402	20992	24475	29670	188.801	169.184	193.819	190.916	244.827	298.35	24676	18548.5	0.411782	0.0372314	0.246599	RPL23	17	38847865	38853843	-	5979	protein_coding	ribosomal protein L23 [Source:HGNC Symbol;Acc:HGNC:10316]	-
ENSG00000136167	18783	26443	27490	21780	18120	16225	203.344	338.947	324.427	234.012	214.135	192.746	18235.5	24660.9	-0.435451	0.0456572	0.273926	LCP1	13	46125920	46211871	-	5061	protein_coding	lymphocyte cytosolic protein 1 [Source:HGNC Symbol;Acc:HGNC:6528]	-
ENSG00000104408	20841	16721	18078	21670	23901	27487	190.156	180.637	179.811	196.229	238.05	275.202	23952.4	18588.6	0.36573	0.0383282	0.25079	EIF3E	8	108201216	108435333	-	6005	protein_coding	eukaryotic translation initiation factor 3 subunit E [Source:HGNC Symbol;Acc:HGNC:3277]	-
ENSG00000099194	16861	23514	25611	28774	17936	15378	172.29	284.484	285.285	291.803	200.062	172.429	20025.4	22369.7	-0.159678	0.529343	0.816218	SCD	10	100347124	100364834	+	5362	protein_coding	stearoyl-CoA desaturase [Source:HGNC Symbol;Acc:HGNC:10571]	-
ENSG00000115053	20520	24401	25816	21447	18480	16599	162.26	228.452	222.535	168.311	159.513	144.028	18381.1	23889.1	-0.3781	0.0431394	0.266648	NCL	2	231453531	231483641	-	6929	protein_coding	nucleolin [Source:HGNC Symbol;Acc:HGNC:7667]	-
ENSG00000196262	20599	21920	26908	18602	17217	20917	254.654	320.847	362.628	228.232	232.34	283.75	18546.2	23375.3	-0.333852	0.0811363	0.362404	PPIA	7	44796680	44824564	+	4432	protein_coding	peptidylprolyl isomerase A [Source:HGNC Symbol;Acc:HGNC:9253]	-
ENSG00000177600	23505	16147	21587	16962	20404	24420	658.744	535.8	659.515	471.788	624.215	750.993	20300.5	20378.2	-0.00553705	0.978649	0.993676	RPLP2	11	809647	812880	+	1955	protein_coding	ribosomal protein lateral stalk subunit P2 [Source:HGNC Symbol;Acc:HGNC:10377]	-
ENSG00000196531	22092	14607	17770	18955	22511	25710	120.946	94.6828	106.052	102.99	134.528	154.451	22054.3	18099.5	0.285075	0.152201	0.489167	NACA	12	56712428	56731628	-	10008	protein_coding	nascent polypeptide associated complex subunit alpha [Source:HGNC Symbol;Acc:HGNC:7629]	-
ENSG00000136942	21286	14697	17501	17660	20794	27712	759.782	621.123	680.979	625.603	810.206	1085.42	21757.8	17793.8	0.290132	0.184588	0.532238	RPL35	9	124857880	124861981	-	1535	protein_coding	ribosomal protein L35 [Source:HGNC Symbol;Acc:HGNC:10344]	-
ENSG00000063177	24170	14185	18302	18367	20067	21986	314.631	218.629	259.716	237.288	285.147	314.054	19794	18764.4	0.0770292	0.69518	0.890776	RPL18	19	48615328	48619536	-	4209	protein_coding	ribosomal protein L18 [Source:HGNC Symbol;Acc:HGNC:10310]	-
ENSG00000122566	16284	20969	23528	18698	16034	18094	96.2776	146.79	151.644	109.717	103.483	117.39	17223.6	20564.3	-0.255731	0.212457	0.565747	HNRNPA2B1	7	26173057	26201529	-	9267	protein_coding	heterogeneous nuclear ribonucleoprotein A2/B1 [Source:HGNC Symbol;Acc:HGNC:5033]	-
ENSG00000147065	15697	23901	26818	20208	15040	11668	144.037	259.673	268.262	184.032	150.649	117.486	15178.9	22557.6	-0.57151	0.026561	0.205448	MSN	X	65588377	65741931	+	5971	protein_coding	moesin [Source:HGNC Symbol;Acc:HGNC:7373]	-
ENSG00000118181	18405	14308	17118	16384	20057	24796	682.745	628.429	692.232	603.193	812.178	1009.34	20134.3	16635.8	0.275333	0.184272	0.532009	RPS25	11	119015712	119018691	-	1477	protein_coding	ribosomal protein S25 [Source:HGNC Symbol;Acc:HGNC:10413]	-
ENSG00000110700	19388	13677	16212	16482	20604	24332	485.944	405.88	442.961	409.993	563.725	669.213	20191.3	16404.3	0.299631	0.148368	0.482881	RPS13	11	17074389	17077787	-	2186	protein_coding	ribosomal protein S13 [Source:HGNC Symbol;Acc:HGNC:10386]	-
ENSG00000187109	23161	17027	18379	16334	17119	18113	73.12	63.646	63.2523	51.1782	58.9956	62.7484	16872.1	19515.9	-0.21004	0.2009	0.552237	NAP1L1	12	76036587	76085033	-	17355	protein_coding	nucleosome assembly protein 1 like 1 [Source:HGNC Symbol;Acc:HGNC:7637]	-
ENSG00000179218	24940	24363	27355	12089	9880	10510	503.489	582.342	602.013	242.213	217.727	232.825	10570.4	25753.6	-1.28472	3.10501e-16	6.95123e-13	CALR	19	12938578	12944489	+	2714	protein_coding	calreticulin [Source:HGNC Symbol;Acc:HGNC:1455]	-
ENSG00000171863	16836	13066	15223	17715	19316	23282	165.195	151.794	162.83	172.509	206.889	250.675	19780.2	15063.2	0.393004	0.0322624	0.229082	RPS7	2	3575205	3580920	+	5584	protein_coding	ribosomal protein S7 [Source:HGNC Symbol;Acc:HGNC:10440]	-
ENSG00000130255	21996	12145	16069	14912	19212	20151	530.443	346.774	422.435	356.898	505.743	533.243	17830.1	16600.8	0.103007	0.641651	0.868363	RPL36	19	5674947	5691876	+	2272	protein_coding	ribosomal protein L36 [Source:HGNC Symbol;Acc:HGNC:13631]	-
ENSG00000182676	20488	17300	22027	15464	12900	15668	774.702	774.525	907.959	580.323	532.46	650.103	14361.1	20017.1	-0.47907	0.0037785	0.0658819	PPP1R27	17	81833492	81835050	-	1449	protein_coding	protein phosphatase 1 regulatory subunit 27 [Source:HGNC Symbol;Acc:HGNC:16813]	-
ENSG00000175061	22059	11914	14251	15954	18791	20439	321.527	205.609	226.439	230.788	298.981	326.907	18104.4	15925.5	0.18495	0.401326	0.733689	LRRC75A-AS1	17	16438822	16478678	+	3759	processed_transcript	LRRC75A antisense RNA 1 [Source:HGNC Symbol;Acc:HGNC:28619]	-
ENSG00000122862	17362	16100	17041	17145	14161	20924	779.728	856.098	834.285	764.178	694.225	1031.15	17075.6	16942.3	0.0113091	0.952819	0.98639	SRGN	10	69088106	69104811	+	1220	protein_coding	serglycin [Source:HGNC Symbol;Acc:HGNC:9361]	-
ENSG00000114942	17934	13977	16516	14721	17876	20312	513.112	473.481	515.128	418.009	558.3	637.706	17376.9	16167.9	0.104007	0.588764	0.843567	EEF1B2	2	206159585	206162928	+	1915	protein_coding	eukaryotic translation elongation factor 1 beta 2 [Source:HGNC Symbol;Acc:HGNC:3208]	-
ENSG00000188846	19070	13354	15386	16300	17124	19473	121.128	100.429	106.536	102.753	118.73	135.725	17323.1	15911.1	0.122624	0.485597	0.790956	RPL14	3	40457292	40468587	+	8626	protein_coding	ribosomal protein L14 [Source:HGNC Symbol;Acc:HGNC:10305]	-
ENSG00000065978	17105	19631	22166	15288	13053	12208	485.589	659.846	685.976	430.735	404.5	380.298	13189.2	19871.8	-0.591334	0.00137613	0.0343396	YBX1	1	42682427	42702349	+	1930	protein_coding	Y-box binding protein 1 [Source:HGNC Symbol;Acc:HGNC:8014]	CSD
ENSG00000182899	19100	12482	15415	13919	17452	20914	336.602	260.448	296.143	243.447	335.73	404.439	17192.6	15612.1	0.139083	0.518419	0.810228	RPL35A	3	197949980	197956610	+	3109	protein_coding	ribosomal protein L35a [Source:HGNC Symbol;Acc:HGNC:10345]	-
ENSG00000169100	15018	19305	22708	15922	13179	12776	380.24	578.722	626.759	400.089	364.243	354.956	13617.4	19292.1	-0.502526	0.016758	0.159624	SLC25A6	X	1386152	1392724	-	2164	protein_coding	solute carrier family 25 member 6 [Source:HGNC Symbol;Acc:HGNC:10992]	-
ENSG00000132341	13938	17975	21161	15989	13000	15235	158.273	241.674	261.95	180.194	161.143	189.838	14408.9	17954.9	-0.317391	0.135711	0.463441	RAN	12	130871879	130877678	+	4825	protein_coding	RAN, member RAS oncogene family [Source:HGNC Symbol;Acc:HGNC:9846]	-
ENSG00000063046	14506	16696	18180	18101	14883	14004	129.318	176.229	176.677	160.15	144.832	136.992	15271.6	16662.4	-0.125702	0.494283	0.797324	EIF4B	12	53006158	53042209	+	6146	protein_coding	eukaryotic translation initiation factor 4B [Source:HGNC Symbol;Acc:HGNC:3285]	-
ENSG00000211459	19596	14410	12800	11935	16106	20848	1125.44	979.88	801.384	680.285	1009.73	1313.87	16111.2	15589.9	0.0474148	0.84653	0.951351	MT-RNR1	MT	648	1601	+	954	Mt_rRNA	mitochondrially encoded 12S RNA [Source:HGNC Symbol;Acc:HGNC:7470]	-
ENSG00000130707	20732	15722	19601	15153	12327	11964	372.43	334.399	383.846	270.157	241.726	235.838	12821.4	18702.1	-0.544648	0.000466507	0.016174	ASS1	9	130444929	130501274	+	3050	protein_coding	argininosuccinate synthase 1 [Source:HGNC Symbol;Acc:HGNC:758]	-
ENSG00000196924	17890	19475	20568	16024	12408	8799	92.6025	119.356	116.059	82.3184	70.1095	49.9781	12045.1	19520.2	-0.696483	0.00126073	0.0323353	FLNA	X	154348524	154374638	-	10585	protein_coding	filamin A [Source:HGNC Symbol;Acc:HGNC:3754]	-
ENSG00000173020	12805	16296	19608	17602	14797	13883	105.265	158.613	175.716	143.608	132.782	125.233	15049.2	16472	-0.130294	0.538253	0.819483	GRK2	11	67266410	67286556	+	6665	protein_coding	G protein-coupled receptor kinase 2 [Source:HGNC Symbol;Acc:HGNC:289]	-
ENSG00000109475	14861	10962	13711	13862	17699	23075	239.976	209.587	241.36	222.156	311.983	408.879	17988.7	13179.8	0.44873	0.0467933	0.276992	RPL34	4	108620566	108630412	+	3393	protein_coding	ribosomal protein L34 [Source:HGNC Symbol;Acc:HGNC:10340]	-
ENSG00000147162	19379	6916	6485	17263	21872	22110	108.212	45.7251	39.4759	95.6699	133.32	135.478	20105.4	10669.4	0.914049	0.00473488	0.0766532	OGT	X	71533083	71575897	+	9812	protein_coding	O-linked N-acetylglucosamine (GlcNAc) transferase [Source:HGNC Symbol;Acc:HGNC:8127]	-
ENSG00000104904	13496	18333	22343	14626	12116	12710	215.206	346.129	388.389	231.467	210.898	222.397	12841.5	18346.2	-0.514643	0.0214108	0.183995	OAZ1	19	2269509	2273490	+	3436	protein_coding	ornithine decarboxylase antizyme 1 [Source:HGNC Symbol;Acc:HGNC:8095]	-
ENSG00000103257	14849	17596	20737	16148	12602	10987	171.461	240.567	261.029	185.054	158.843	139.213	12887.8	17954.9	-0.478334	0.0209756	0.181307	SLC7A5	16	87830023	87869488	-	4745	protein_coding	solute carrier family 7 member 5 [Source:HGNC Symbol;Acc:HGNC:11063]	-
ENSG00000197561	17971	13590	15800	15994	13310	15364	957.817	857.598	918.001	846.02	774.374	898.562	14558.2	15797.7	-0.117895	0.441611	0.763766	ELANE	19	851014	856247	+	1028	protein_coding	elastase, neutrophil expressed [Source:HGNC Symbol;Acc:HGNC:3309]	-
ENSG00000100345	13698	18010	20651	16939	12845	8650	83.2798	129.643	136.867	102.208	85.2469	57.7074	12421.4	17722.4	-0.512714	0.0425746	0.265327	MYH9	22	36281277	36388067	-	9012	protein_coding	myosin heavy chain 9 [Source:HGNC Symbol;Acc:HGNC:7579]	-
ENSG00000198840	15282	8863	11377	13765	16193	24457	2419.96	1661.74	1963.95	2163.3	2799.09	4249.76	17919.7	11760.2	0.607596	0.0165409	0.158673	MT-ND3	MT	10059	10404	+	346	protein_coding	mitochondrially encoded NADH:ubiquinone oxidoreductase core subunit 3 [Source:HGNC Symbol;Acc:HGNC:7458]	-
ENSG00000156482	16770	10945	13393	13031	15502	19060	228.168	176.316	198.644	175.96	230.235	284.563	15638.8	13654.8	0.195669	0.354223	0.69841	RPL30	8	98024851	98046469	-	4027	protein_coding	ribosomal protein L30 [Source:HGNC Symbol;Acc:HGNC:10333]	-
ENSG00000136997	18595	15007	17826	14137	12068	10886	339.495	324.403	354.786	256.158	240.511	218.092	12059.3	17187	-0.511165	0.000840136	0.0242018	MYC	8	127735434	127741434	+	3001	protein_coding	MYC proto-oncogene, bHLH transcription factor [Source:HGNC Symbol;Acc:HGNC:7553]	bHLH
ENSG00000114391	14753	10535	12755	13619	15297	19691	301.387	254.82	284.054	276.123	341.125	441.414	15962.9	12669.7	0.333293	0.101534	0.403534	RPL24	3	101681091	101686782	-	2682	protein_coding	ribosomal protein L24 [Source:HGNC Symbol;Acc:HGNC:10325]	-
ENSG00000196230	6106	24883	27944	10712	7623	7162	99.5979	480.563	496.887	173.411	135.732	128.192	8258.84	20339.5	-1.30026	0.0512412	0.292319	TUBB	6	30720201	30725426	+	3359	protein_coding	tubulin beta class I [Source:HGNC Symbol;Acc:HGNC:20778]	-
ENSG00000212907	12072	8820	8777	18051	17488	19055	2227.03	1926.5	1765.1	3304.92	3521.68	3857.35	17839.5	9882.63	0.85207	3.40955e-07	5.04067e-05	MT-ND4L	MT	10470	10766	+	297	protein_coding	mitochondrially encoded NADH:ubiquinone oxidoreductase core subunit 4L [Source:HGNC Symbol;Acc:HGNC:7460]	-
ENSG00000182199	10791	15847	19712	14892	11750	10684	122.208	212.49	243.357	167.38	145.257	132.772	12114.9	15722.8	-0.376038	0.126754	0.447684	SHMT2	12	57229327	57234935	+	4838	protein_coding	serine hydroxymethyltransferase 2 [Source:HGNC Symbol;Acc:HGNC:10852]	-
ENSG00000107581	14984	16148	15693	14480	11914	10270	115.614	147.522	131.997	110.883	100.347	86.9537	11904.1	15774.6	-0.406092	0.0217675	0.185518	EIF3A	10	119033670	119080823	-	7101	protein_coding	eukaryotic translation initiation factor 3 subunit A [Source:HGNC Symbol;Acc:HGNC:3271]	-
ENSG00000144381	13678	14380	15466	12996	12297	13958	176.542	219.755	217.61	166.475	173.256	197.689	12825.8	14651.3	-0.191957	0.260124	0.615305	HSPD1	2	197486581	197516737	-	4245	protein_coding	heat shock protein family D (Hsp60) member 1 [Source:HGNC Symbol;Acc:HGNC:5261]	-
ENSG00000075415	14265	13403	15389	13110	11551	12141	87.8578	97.7383	103.322	80.1354	77.6588	82.0534	11995.7	14449.9	-0.268527	0.0768103	0.35434	SLC25A3	12	98593591	98606379	+	8896	protein_coding	solute carrier family 25 member 3 [Source:HGNC Symbol;Acc:HGNC:10989]	-
ENSG00000092199	13280	13304	14858	13298	11733	12846	99.5505	118.081	121.418	98.9339	96.0101	105.669	12352.7	13932.1	-0.173567	0.277841	0.632029	HNRNPC	14	21209136	21269494	-	7309	protein_coding	heterogeneous nuclear ribonucleoprotein C (C1/C2) [Source:HGNC Symbol;Acc:HGNC:5035]	-
ENSG00000100201	15410	10527	10216	15133	14397	13595	84.474	68.3249	61.0488	82.3302	86.15	81.7774	14062.6	12016.6	0.226793	0.197086	0.547377	DDX17	22	38483440	38507660	-	9995	protein_coding	DEAD-box helicase 17 [Source:HGNC Symbol;Acc:HGNC:2740]	-
ENSG00000080824	11955	14874	15709	11865	11291	13082	124.813	183.862	178.786	122.939	128.678	149.871	11845.7	14382.3	-0.279904	0.158768	0.498609	HSP90AA1	14	102080738	102139699	-	5248	protein_coding	heat shock protein 90 alpha family class A member 1 [Source:HGNC Symbol;Acc:HGNC:5253]	-
ENSG00000113013	13088	13632	14858	12647	12125	12257	86.8785	107.14	107.516	83.3182	87.8584	89.2805	12086.4	13992.6	-0.211258	0.193487	0.542738	HSPA9	5	138553756	138575724	-	8254	protein_coding	heat shock protein family A (Hsp70) member 9 [Source:HGNC Symbol;Acc:HGNC:5244]	-
ENSG00000253729	11669	17615	16009	13489	10816	8101	41.4703	74.1208	62.0217	47.5769	41.9597	31.5919	10498.8	15394.6	-0.552143	0.0221688	0.187306	PRKDC	8	47773108	47960183	-	15417	protein_coding	protein kinase, DNA-activated, catalytic subunit [Source:HGNC Symbol;Acc:HGNC:9413]	-
ENSG00000189403	7507	16142	17109	13595	10649	12642	53.2579	135.59	132.318	95.7216	82.4686	98.4162	12010	13944.7	-0.215447	0.46426	0.776067	HMGB1	13	30456704	30617597	-	7723	protein_coding	high mobility group box 1 [Source:HGNC Symbol;Acc:HGNC:4983]	HMG
ENSG00000167978	11985	13238	13708	15392	12811	9990	49.4996	64.7351	61.7182	63.0916	57.7576	45.2754	12389.9	13122.9	-0.082874	0.66841	0.882382	SRRM2	16	2752329	2772538	+	13266	protein_coding	serine/arginine repetitive matrix 2 [Source:HGNC Symbol;Acc:HGNC:16639]	-
ENSG00000165119	12025	13014	15104	12899	11471	11143	128.833	165.085	176.405	137.155	134.155	131.002	11566.9	13522.3	-0.225301	0.19723	0.547529	HNRNPK	9	83968083	83980616	-	5114	protein_coding	heterogeneous nuclear ribonucleoprotein K [Source:HGNC Symbol;Acc:HGNC:5044]	-
ENSG00000184575	12302	11962	12654	13531	12394	12032	91.5304	105.377	102.634	99.9155	100.662	98.2338	12371	12401.3	-0.00349808	0.981295	0.994314	XPOT	12	64404350	64451127	+	7364	protein_coding	exportin for tRNA [Source:HGNC Symbol;Acc:HGNC:12826]	-
ENSG00000108654	12091	11275	12868	12659	11975	13465	89.6683	99.0027	104.031	93.1728	96.9426	109.576	12447.9	12157.6	0.0340486	0.830409	0.945187	DDX5	17	64499616	64508199	-	7388	protein_coding	DEAD-box helicase 5 [Source:HGNC Symbol;Acc:HGNC:2746]	-
ENSG00000204469	12258	11547	12375	15193	12994	9316	73.6828	82.1807	81.0901	90.6366	85.2613	61.4483	12162.8	12142.7	0.00242335	0.989873	0.997313	PRRC2A	6	31620720	31637771	+	9115	protein_coding	proline rich coiled-coil 2A [Source:HGNC Symbol;Acc:HGNC:13918]	-
ENSG00000136628	11823	13061	13813	12430	11200	10926	118.86	155.467	151.381	124.02	122.91	120.532	11259.1	13043.7	-0.212226	0.208769	0.561129	EPRS	1	219968601	220046658	-	5450	protein_coding	glutamyl-prolyl-tRNA synthetase [Source:HGNC Symbol;Acc:HGNC:3418]	-
ENSG00000164924	11837	12041	12847	13259	11676	11421	75.8098	91.3062	89.6935	84.2767	81.6281	80.264	11839.9	12351.7	-0.06101	0.696635	0.891125	YWHAZ	8	100916525	100953388	-	8555	protein_coding	tyrosine 3-monooxygenase/tryptophan 5-monooxygenase activation protein zeta [Source:HGNC Symbol;Acc:HGNC:12855]	-
ENSG00000127022	15421	11526	11825	10881	11080	11845	135.513	119.922	113.278	94.8962	106.284	114.218	11055.8	12924.7	-0.22536	0.169547	0.513009	CANX	5	179678628	179730925	+	6235	protein_coding	calnexin [Source:HGNC Symbol;Acc:HGNC:1473]	-
ENSG00000011304	9647	15069	16353	12641	9633	8746	76.7923	142.025	141.905	99.8666	83.7047	76.3956	10059.8	13958.7	-0.472509	0.0538211	0.29962	PTBP1	19	797075	812327	+	6883	protein_coding	polypyrimidine tract binding protein 1 [Source:HGNC Symbol;Acc:HGNC:9583]	-
ENSG00000165732	12080	14984	14735	11337	9831	8844	131.846	193.634	175.318	122.804	117.128	105.921	9760.89	14133.9	-0.534018	0.00493904	0.0788872	DDX21	10	68956128	68985073	+	5020	protein_coding	DExD-box helicase 21 [Source:HGNC Symbol;Acc:HGNC:2744]	-
ENSG00000185624	17178	11018	13244	9740	9675	9918	177.482	134.784	149.168	99.8744	109.118	112.445	9583.24	13757.1	-0.521645	0.00226769	0.0470687	P4HB	17	81843159	81860694	-	5303	protein_coding	prolyl 4-hydroxylase subunit beta [Source:HGNC Symbol;Acc:HGNC:8548]	-
ENSG00000128272	12293	12229	14345	10797	9960	10648	267.914	315.561	340.812	233.536	236.952	254.648	10249	13063.7	-0.350073	0.0328053	0.230328	ATF4	22	39519695	39522685	+	2514	protein_coding	activating transcription factor 4 [Source:HGNC Symbol;Acc:HGNC:786]	TF_bZIP
ENSG00000084234	13761	13244	14869	10581	8999	8601	101.028	115.123	119	77.0957	72.1185	69.2903	9167.87	14062.1	-0.617111	7.42119e-05	0.00401026	APLP2	11	130068147	130144811	+	7463	protein_coding	amyloid beta precursor like protein 2 [Source:HGNC Symbol;Acc:HGNC:598]	-
ENSG00000142864	10764	12465	12983	12848	10544	10286	76.832	105.345	101.023	91.0159	82.1554	80.5654	10950	12221.5	-0.158433	0.379038	0.719203	SERBP1	1	67407810	67430415	-	7676	protein_coding	SERPINE1 mRNA binding protein 1 [Source:HGNC Symbol;Acc:HGNC:17860]	-
ENSG00000129351	11373	12173	13501	12259	9952	8997	56.5351	71.6465	73.1618	60.4799	54.0027	49.0766	10135.2	12476.5	-0.299791	0.0928401	0.386119	ILF3	19	10654261	10692417	+	11022	protein_coding	interleukin enhancer binding factor 3 [Source:HGNC Symbol;Acc:HGNC:6038]	-
ENSG00000156261	9805	10824	12315	12023	10969	12298	160.796	210.169	220.159	195.683	196.362	221.307	11520.7	11103.2	0.0532838	0.767426	0.922548	CCT8	21	29055805	29073797	-	3341	protein_coding	chaperonin containing TCP1 subunit 8 [Source:HGNC Symbol;Acc:HGNC:1623]	-
ENSG00000170144	10443	12384	14269	11700	9664	9666	94.8408	133.163	141.267	105.455	95.8053	96.3275	10093.6	12524.9	-0.311314	0.105752	0.410299	HNRNPA3	2	177212563	177223958	+	6033	protein_coding	heterogeneous nuclear ribonucleoprotein A3 [Source:HGNC Symbol;Acc:HGNC:24941]	-
ENSG00000090861	11568	12236	14592	11548	9756	8162	140.91	176.473	193.765	139.606	129.723	109.097	9569.65	12925.9	-0.43368	0.0211725	0.182706	AARS	16	70252295	70289543	-	4498	protein_coding	alanyl-tRNA synthetase [Source:HGNC Symbol;Acc:HGNC:20]	-
ENSG00000143549	9175	11754	12988	12544	10514	10800	59.9238	90.8935	92.4722	81.3097	74.959	77.4017	11020.7	11474.4	-0.0581472	0.772613	0.924117	TPM3	1	154155304	154194648	-	8389	protein_coding	tropomyosin 3 [Source:HGNC Symbol;Acc:HGNC:12012]	-
ENSG00000124942	17263	9475	8091	11885	11852	9147	48.5921	31.5778	24.8272	33.2018	36.4169	28.2528	10710.4	11490.2	-0.101426	0.678651	0.885963	AHNAK	11	62433542	62556235	-	19465	protein_coding	AHNAK nucleoprotein [Source:HGNC Symbol;Acc:HGNC:347]	-
ENSG00000171858	11477	10355	13962	8757	11363	11531	614.69	656.647	815.176	465.475	664.329	677.686	10395.5	12000.3	-0.207133	0.313437	0.665381	RPS21	20	62387116	62388520	+	1023	protein_coding	ribosomal protein S21 [Source:HGNC Symbol;Acc:HGNC:10409]	-
ENSG00000166598	15775	8640	9628	9537	10424	12925	184.093	119.381	122.484	110.457	132.79	165.513	10789.4	11243.4	-0.0595252	0.794449	0.930831	HSP90B1	12	103930107	103953645	+	4695	protein_coding	heat shock protein 90 beta family member 1 [Source:HGNC Symbol;Acc:HGNC:12028]	-
ENSG00000100504	11373	9423	10374	13334	11662	10454	129.873	127.405	129.141	151.118	145.371	130.996	11531.3	10423.5	0.145721	0.32835	0.679836	PYGL	14	50857891	50944736	-	4798	protein_coding	glycogen phosphorylase L [Source:HGNC Symbol;Acc:HGNC:9725]	-
ENSG00000166710	10845	8752	10683	10046	11484	14441	97.7464	93.3969	104.964	89.8623	112.987	142.824	11813.9	10119.9	0.223252	0.263859	0.619717	B2M	15	44711487	44718877	+	6079	protein_coding	beta-2-microglobulin [Source:HGNC Symbol;Acc:HGNC:914]	-
ENSG00000173726	11158	9876	10316	11691	11241	11605	172.6	180.88	173.957	179.482	189.811	196.985	11276.5	10503	0.102511	0.479514	0.786423	TOMM20	1	235109336	235128936	-	3542	protein_coding	translocase of outer mitochondrial membrane 20 [Source:HGNC Symbol;Acc:HGNC:20947]	-
ENSG00000105373	16066	8367	9906	9502	10644	11053	164.812	101.626	110.778	96.7407	119.192	124.421	10219.9	11326.8	-0.148426	0.498658	0.799376	NOP53	19	47745522	47757058	+	5341	protein_coding	NOP53 ribosome biogenesis factor [Source:HGNC Symbol;Acc:HGNC:4333]	-
ENSG00000213741	11496	8286	10876	9003	11864	13316	63.9786	54.5993	65.9831	49.7265	72.0744	81.3196	11242.5	10215.3	0.138186	0.512223	0.808312	RPS29	14	49570984	49599164	-	9845	protein_coding	ribosomal protein S29 [Source:HGNC Symbol;Acc:HGNC:10419]	-
ENSG00000196365	10618	12546	15854	9730	8356	7332	114.408	160.056	186.22	104.049	98.2819	86.6899	8262.57	13170.1	-0.67256	0.00122326	0.0318249	LONP1	19	5691834	5720572	-	5085	protein_coding	lon peptidase 1, mitochondrial [Source:HGNC Symbol;Acc:HGNC:9479]	-
ENSG00000145741	11789	9104	10538	10650	10657	11685	261.825	239.398	255.134	234.745	258.364	284.771	10788.9	10490.4	0.0404388	0.797107	0.930831	BTF3	5	73498408	73505635	+	2467	protein_coding	basic transcription factor 3 [Source:HGNC Symbol;Acc:HGNC:1125]	-
ENSG00000110321	8651	11223	11805	12096	10529	9547	54.7649	84.12	81.4663	75.9961	72.7589	66.3188	10465.2	10722	-0.0349127	0.862384	0.957587	EIF4G2	11	10797050	10809110	-	8655	protein_coding	eukaryotic translation initiation factor 4 gamma 2 [Source:HGNC Symbol;Acc:HGNC:3297]	-
ENSG00000169045	13539	7647	7917	10236	11113	12962	78.2495	52.3287	49.8806	58.7136	70.1114	82.2054	11247.3	9617.92	0.225711	0.310212	0.662578	HNRNPH1	5	179614178	179634784	-	9480	protein_coding	heterogeneous nuclear ribonucleoprotein H1 [Source:HGNC Symbol;Acc:HGNC:5041]	-
ENSG00000196205	10924	9575	9801	9313	11453	12335	430.906	447.192	421.451	364.589	493.154	533.917	10867.5	10148.2	0.0987659	0.596516	0.847661	EEF1A1P5	9	133019486	133020874	+	1389	processed_pseudogene	eukaryotic translation elongation factor 1 alpha 1 pseudogene 5 [Source:HGNC Symbol;Acc:HGNC:3200]	-
ENSG00000138071	10450	10707	10699	11847	9934	9681	131.713	159.785	147.005	148.196	136.679	133.896	10234.3	10716.6	-0.0663741	0.675073	0.884833	ACTR2	2	65227753	65271253	+	4347	protein_coding	ARP2 actin related protein 2 homolog [Source:HGNC Symbol;Acc:HGNC:169]	-
ENSG00000147677	10328	8101	9293	11188	11732	11889	87.9506	81.6799	86.2689	94.5558	109.058	111.097	11383.8	9256.46	0.298406	0.0531283	0.297773	EIF3H	8	116642130	116766925	-	6434	protein_coding	eukaryotic translation initiation factor 3 subunit H [Source:HGNC Symbol;Acc:HGNC:3273]	-
ENSG00000152234	9965	11595	13024	10131	8514	8666	50.0536	68.9578	71.3146	50.5038	46.6825	47.7651	8889.19	11671.8	-0.392853	0.0338992	0.234955	ATP5F1A	18	46080248	46104334	-	10908	protein_coding	ATP synthase F1 subunit alpha [Source:HGNC Symbol;Acc:HGNC:823]	-
ENSG00000137309	8918	11244	13255	10458	9298	7894	209.978	313.46	340.222	244.382	238.979	203.957	8991.83	11298.8	-0.329437	0.118113	0.432038	HMGA1	6	34236873	34246231	+	2327	protein_coding	high mobility group AT-hook 1 [Source:HGNC Symbol;Acc:HGNC:5010]	HMGI/HMGY
ENSG00000147140	9253	11054	12100	10761	8857	7798	95.8001	135.506	136.567	110.573	100.1	88.5932	8903.73	10944.9	-0.297713	0.128571	0.450143	NONO	X	71283192	71301168	+	5292	protein_coding	non-POU domain containing octamer binding [Source:HGNC Symbol;Acc:HGNC:7871]	-
ENSG00000168209	9342	9399	11956	11314	9136	8507	248.713	296.274	346.992	298.942	265.507	248.524	9406.25	10320.4	-0.133755	0.466288	0.777527	DDIT4	10	72273920	72276036	+	2058	protein_coding	DNA damage inducible transcript 4 [Source:HGNC Symbol;Acc:HGNC:24944]	-
ENSG00000205581	8133	7461	8385	11216	11073	13032	87.3401	94.8668	98.1616	119.54	129.805	153.57	11557.1	8042.01	0.52315	0.00180347	0.0413185	HMGN1	21	39342315	39349647	-	5102	protein_coding	high mobility group nucleosome binding domain 1 [Source:HGNC Symbol;Acc:HGNC:4984]	-
ENSG00000116560	9495	9294	9813	10669	9853	9245	70.0557	81.1905	78.9271	78.1242	79.3559	74.8495	9699.61	9609.59	0.0134927	0.928987	0.97784	SFPQ	1	35176378	35193148	-	7426	protein_coding	splicing factor proline and glutamine rich [Source:HGNC Symbol;Acc:HGNC:10774]	-
ENSG00000156976	10466	6738	7609	9517	10375	13551	93.4999	71.2714	74.1027	84.3808	101.177	132.842	10978.4	8236.39	0.414519	0.0506994	0.290285	EIF4A2	3	186783205	186789900	+	6133	protein_coding	eukaryotic translation initiation factor 4A2 [Source:HGNC Symbol;Acc:HGNC:3284]	-
ENSG00000100448	7806	6110	7067	12512	11637	13106	311.276	288.478	307.204	495.173	506.547	573.483	12168	7005.98	0.796391	1.90772e-07	3.10247e-05	CTSG	14	24573522	24576260	-	1374	protein_coding	cathepsin G [Source:HGNC Symbol;Acc:HGNC:2532]	-
ENSG00000166986	9935	9213	11307	10375	8716	8540	77.4532	85.0407	96.0937	80.2737	74.1739	73.0572	8989.12	10217.3	-0.184722	0.25132	0.606847	MARS	12	57475445	57517569	+	7028	protein_coding	methionyl-tRNA synthetase [Source:HGNC Symbol;Acc:HGNC:6898]	-
ENSG00000112715	15552	6301	7517	8686	9592	10423	59.0464	28.325	31.112	32.7296	39.7538	43.4243	9403.8	9612.77	-0.0317863	0.905941	0.971841	VEGFA	6	43770184	43786487	+	14431	protein_coding	vascular endothelial growth factor A [Source:HGNC Symbol;Acc:HGNC:12680]	-
ENSG00000169710	10422	11165	11979	11047	7422	5659	60.9808	77.349	76.4079	64.1504	47.4051	36.3342	7785.64	11304.8	-0.537983	0.0173879	0.163584	FASN	17	82078333	82098332	-	9364	protein_coding	fatty acid synthase [Source:HGNC Symbol;Acc:HGNC:3594]	-
ENSG00000124762	14169	3386	4472	10356	12331	12077	254.532	72.0186	87.5752	184.633	241.804	238.065	11394.4	7101.13	0.682119	0.0622187	0.320417	CDKN1A	6	36676460	36687339	+	3050	protein_coding	cyclin dependent kinase inhibitor 1A [Source:HGNC Symbol;Acc:HGNC:1784]	-
ENSG00000237550	10224	6509	7516	8670	10381	13384	781.277	588.915	626.104	657.532	865.936	1122.29	10665.1	8047.09	0.406281	0.0691185	0.336748	RPL9P9	15	82372196	82372912	-	717	transcribed_processed_pseudogene	ribosomal protein L9 pseudogene 9 [Source:HGNC Symbol;Acc:HGNC:17251]	-
ENSG00000167615	12324	5533	6697	9923	11049	10967	104.38	55.4857	61.8333	83.4108	102.153	101.927	10455.8	8062.99	0.37482	0.124707	0.443563	LENG8	19	54448887	54462037	+	6469	protein_coding	leukocyte receptor cluster member 8 [Source:HGNC Symbol;Acc:HGNC:15500]	-
ENSG00000186468	10395	5785	7294	7179	10153	15628	135.477	89.2685	103.629	92.8577	144.443	223.5	10891.1	7761.17	0.488735	0.0878737	0.374713	RPS23	5	82273358	82278577	-	4204	protein_coding	ribosomal protein S23 [Source:HGNC Symbol;Acc:HGNC:10410]	-
ENSG00000089280	9819	9746	11658	9055	7970	8128	52.318	61.4843	67.7148	47.8834	46.3558	47.5227	8195.48	10493.8	-0.356601	0.0300018	0.219495	FUS	16	31180110	31194871	+	10283	protein_coding	FUS RNA binding protein [Source:HGNC Symbol;Acc:HGNC:4010]	-
ENSG00000213719	7639	10421	13490	9313	7677	7788	215.522	348.111	414.899	260.77	236.433	241.109	8060.91	10683.6	-0.40634	0.0816873	0.363745	CLIC1	6	31730581	31739763	-	1942	protein_coding	chloride intracellular channel 1 [Source:HGNC Symbol;Acc:HGNC:2062]	-
ENSG00000152795	8469	9221	10173	8976	8528	10628	84.7368	109.238	110.96	89.1325	93.1429	116.688	9203.98	9387.81	-0.028511	0.880511	0.96385	HNRNPDL	4	82422564	82430408	-	5476	protein_coding	heterogeneous nuclear ribonucleoprotein D like [Source:HGNC Symbol;Acc:HGNC:5037]	-
ENSG00000168906	12998	6907	7298	8924	9347	10424	158.717	99.8598	97.1464	108.148	124.59	139.674	9394.52	8973.53	0.0660639	0.768931	0.922752	MAT2A	2	85539165	85545280	+	4487	protein_coding	methionine adenosyltransferase 2A [Source:HGNC Symbol;Acc:HGNC:6904]	-
ENSG00000163468	11248	9949	11245	8029	7455	7827	153.38	160.63	167.159	108.66	110.969	117.118	7606.91	10869.3	-0.514881	0.000425258	0.0151779	CCT3	1	156308968	156367873	-	4018	protein_coding	chaperonin containing TCP1 subunit 3 [Source:HGNC Symbol;Acc:HGNC:1616]	-
ENSG00000100219	7802	9322	11075	10047	8126	9111	141.174	199.715	218.458	180.425	160.504	180.904	8883.46	9522.07	-0.1001	0.614951	0.855536	XBP1	22	28794555	28800597	-	3028	protein_coding	X-box binding protein 1 [Source:HGNC Symbol;Acc:HGNC:12801]	TF_bZIP
ENSG00000067225	10526	11038	13505	8296	6454	5516	67.2876	83.5442	94.1114	52.6325	45.0364	38.6928	6570.8	11803	-0.844946	1.68853e-05	0.00126607	PKM	15	72199029	72231822	-	8571	protein_coding	pyruvate kinase M1/2 [Source:HGNC Symbol;Acc:HGNC:9021]	-
ENSG00000114867	9913	8810	9481	10843	9084	6893	65.7788	69.2167	68.5821	71.4075	65.7992	50.1907	8699.23	9450.34	-0.119437	0.50988	0.806857	EIF4G1	3	184314495	184335358	+	8257	protein_coding	eukaryotic translation initiation factor 4 gamma 1 [Source:HGNC Symbol;Acc:HGNC:3296]	-
ENSG00000169813	8413	12412	13507	8090	6441	5976	141.7	247.523	248.001	135.233	118.423	110.449	6658.94	11653.9	-0.807383	0.000484939	0.0167389	HNRNPF	10	43385617	43409166	-	3253	protein_coding	heterogeneous nuclear ribonucleoprotein F [Source:HGNC Symbol;Acc:HGNC:5039]	-
ENSG00000130741	9840	8907	9162	9521	8906	8426	155.281	166.421	157.612	149.114	153.415	145.908	8753.4	9356.11	-0.0960462	0.504523	0.803765	EIF2S3	X	24054716	24077971	+	3472	protein_coding	eukaryotic translation initiation factor 2 subunit gamma [Source:HGNC Symbol;Acc:HGNC:3267]	-
ENSG00000119335	8079	10191	11449	9055	7682	8055	101.642	151.805	157.021	113.062	105.5	111.202	8073.96	10049.9	-0.315779	0.114374	0.426344	SET	9	128683424	128696400	+	4355	protein_coding	SET nuclear proto-oncogene [Source:HGNC Symbol;Acc:HGNC:10760]	-
ENSG00000063438	9519	5757	6270	11964	10497	10453	67.9277	48.6413	48.7751	84.7315	81.7679	81.8521	10720.4	7137.26	0.586835	0.00155671	0.0374159	AHRR	5	304176	438291	+	7678	protein_coding	aryl-hydrocarbon receptor repressor [Source:HGNC Symbol;Acc:HGNC:346]	-
ENSG00000122025	5343	9147	10007	10810	9224	9887	70.3882	142.675	143.712	141.336	132.647	142.926	9748.22	8342.16	0.224782	0.376748	0.717791	FLT3	13	28003274	28100592	-	4159	protein_coding	fms related tyrosine kinase 3 [Source:HGNC Symbol;Acc:HGNC:3765]	-
ENSG00000102879	7857	10301	12946	8835	7196	7275	88.3776	137.189	158.744	98.6291	88.3566	89.7949	7579.64	10524.3	-0.473476	0.0334272	0.23261	CORO1A	16	30182827	30189076	+	4871	protein_coding	coronin 1A [Source:HGNC Symbol;Acc:HGNC:2252]	-
ENSG00000138095	8665	10911	11012	8924	7552	7264	48.6432	72.5224	67.39	49.7195	46.2784	44.7469	7722.84	10346.3	-0.42184	0.0279963	0.211412	LRPPRC	2	43886508	43996005	-	9760	protein_coding	leucine rich pentatricopeptide repeat containing [Source:HGNC Symbol;Acc:HGNC:15714]	-
ENSG00000111348	7386	9279	11219	9897	8567	7919	192.522	286.369	318.787	256.028	243.76	226.503	8582.98	9426.6	-0.135201	0.519403	0.810781	ARHGDIB	12	14942017	14961728	-	2102	protein_coding	Rho GDP dissociation inhibitor beta [Source:HGNC Symbol;Acc:HGNC:679]	-
ENSG00000108518	7848	11169	14104	8289	6561	6295	216.404	364.648	423.959	226.841	197.487	190.474	6867.95	11227	-0.708964	0.00321413	0.0595374	PFN1	17	4945652	4949061	-	1987	protein_coding	profilin 1 [Source:HGNC Symbol;Acc:HGNC:8881]	-
ENSG00000112081	8173	9971	11184	8240	7655	8957	62.9111	90.8737	93.8466	62.9486	64.321	75.6557	8120.62	9909.65	-0.287212	0.151717	0.488808	SRSF3	6	36594353	36605600	+	7118	protein_coding	serine and arginine rich splicing factor 3 [Source:HGNC Symbol;Acc:HGNC:10785]	-
ENSG00000069275	5576	11086	10795	10040	8813	7715	46.6713	109.864	98.4976	83.4016	80.5218	70.8593	8640.46	9385.72	-0.119293	0.663834	0.880068	NUCKS1	1	205712819	205750276	-	6546	protein_coding	nuclear casein kinase and cyclin dependent kinase substrate 1 [Source:HGNC Symbol;Acc:HGNC:29923]	-
ENSG00000198242	9193	7481	8140	8305	10143	10716	178.359	171.851	172.163	159.916	214.816	228.142	9571.64	8293.55	0.206728	0.257872	0.612661	RPL23A	17	28719393	28724359	+	2824	protein_coding	ribosomal protein L23a [Source:HGNC Symbol;Acc:HGNC:10317]	-
ENSG00000265972	10499	3117	3854	9971	13138	13378	158.688	55.781	63.5013	149.571	216.764	221.881	11987.8	5665.01	1.08131	0.0012601	0.0323353	TXNIP	1	145992435	145996600	-	3625	protein_coding	thioredoxin interacting protein [Source:HGNC Symbol;Acc:HGNC:16952]	-
ENSG00000135821	8945	10832	12123	8929	6831	6194	54.2625	77.8005	80.1688	53.7571	45.2341	41.231	7120.26	10776.8	-0.597852	0.00347961	0.0630393	GLUL	1	182381704	182392206	-	9032	protein_coding	glutamate-ammonia ligase [Source:HGNC Symbol;Acc:HGNC:4341]	-
ENSG00000172809	9639	6718	8897	7729	10287	10528	137.927	113.818	138.783	109.763	160.683	165.309	9380.42	8406.85	0.158017	0.438148	0.761053	RPL38	17	74203582	74210655	+	3829	protein_coding	ribosomal protein L38 [Source:HGNC Symbol;Acc:HGNC:10349]	-
ENSG00000165678	9395	9430	10388	8105	7764	8640	241.896	287.473	291.568	207.109	218.213	244.106	8008.85	9821.47	-0.294331	0.0746099	0.349331	GHITM	10	84139440	84153245	+	2128	protein_coding	growth hormone inducible transmembrane protein [Source:HGNC Symbol;Acc:HGNC:17281]	-
ENSG00000143669	12193	8264	6822	9240	8691	8079	34.0603	27.3326	20.7742	25.6167	26.5014	24.7644	8477.91	9060.64	-0.0959417	0.637155	0.865965	LYST	1	235661041	235883640	-	19614	protein_coding	lysosomal trafficking regulator [Source:HGNC Symbol;Acc:HGNC:1968]	-
ENSG00000009307	8133	8881	9348	9715	8521	8567	77.1217	99.7107	96.6319	91.4286	88.2021	89.1432	8730.91	8883.27	-0.0248981	0.881518	0.964384	CSDE1	1	114716913	114758676	-	5778	protein_coding	cold shock domain containing E1 [Source:HGNC Symbol;Acc:HGNC:29905]	CSD
ENSG00000134333	9080	10260	11783	7826	7234	6907	80.112	107.18	113.33	68.5275	69.6711	66.8705	7159.57	10495.6	-0.551793	0.00236773	0.0483764	LDHA	11	18394388	18408425	+	6210	protein_coding	lactate dehydrogenase A [Source:HGNC Symbol;Acc:HGNC:6535]	-
ENSG00000115524	9251	8033	8114	9153	9003	9406	55.3104	56.8657	52.8846	54.3119	58.7581	61.7102	9004.76	8504.01	0.0825323	0.580628	0.83942	SF3B1	2	197389784	197435091	-	9164	protein_coding	splicing factor 3b subunit 1 [Source:HGNC Symbol;Acc:HGNC:10768]	-
ENSG00000196419	7025	9621	11005	8752	7753	8459	117.063	189.822	199.911	144.741	141.028	154.676	8141.76	9368.27	-0.20239	0.353259	0.697801	XRCC6	22	41621119	41664048	+	3288	protein_coding	X-ray repair cross complementing 6 [Source:HGNC Symbol;Acc:HGNC:4055]	-
ENSG00000196305	8597	8011	8240	9709	9207	8498	63.6444	70.2189	66.4991	71.3347	74.4035	69.034	8936.42	8336.84	0.100227	0.495256	0.797324	IARS	9	92210207	92293756	-	7401	protein_coding	isoleucyl-tRNA synthetase [Source:HGNC Symbol;Acc:HGNC:5330]	-
ENSG00000087460	7680	9281	10774	9415	7732	7006	31.5908	45.201	48.3117	38.4355	34.7179	31.623	7846.26	9368.46	-0.25574	0.205233	0.557692	GNAS	20	58839718	58911192	+	13320	protein_coding	GNAS complex locus [Source:HGNC Symbol;Acc:HGNC:4392]	-
ENSG00000116604	7497	10499	11900	9186	6942	5628	64.1817	106.421	111.057	78.0482	64.874	52.8702	7044.83	10134.4	-0.524552	0.0290819	0.215667	MEF2D	1	156463727	156500828	-	6400	protein_coding	myocyte enhancer factor 2D [Source:HGNC Symbol;Acc:HGNC:6997]	SRF
ENSG00000150753	7582	9473	10908	8482	7116	7964	71.1457	105.246	111.58	78.9908	72.8892	82.003	7677.71	9453.3	-0.300087	0.138732	0.468358	CCT5	5	10249921	10266412	+	5839	protein_coding	chaperonin containing TCP1 subunit 5 [Source:HGNC Symbol;Acc:HGNC:1618]	-
ENSG00000196975	8455	8793	9226	9075	7253	8613	41.9308	51.631	49.878	44.6663	39.2645	46.8714	8124.44	8909.4	-0.133009	0.429048	0.754909	ANXA4	2	69644425	69827100	+	11048	protein_coding	annexin A4 [Source:HGNC Symbol;Acc:HGNC:542]	-
ENSG00000198918	8834	6266	7696	7178	9667	11686	226.071	189.859	214.698	182.307	270.048	328.16	9394.92	7590.74	0.307572	0.169788	0.513159	RPL39	X	119786504	119791643	-	2141	protein_coding	ribosomal protein L39 [Source:HGNC Symbol;Acc:HGNC:10350]	-
ENSG00000150991	7525	7101	8747	9588	8701	9640	105.771	118.178	134.028	133.753	133.504	148.687	9115.29	7844.98	0.216535	0.190389	0.539278	UBC	12	124911604	124917368	-	3898	protein_coding	ubiquitin C [Source:HGNC Symbol;Acc:HGNC:12468]	-
ENSG00000187735	9313	6975	7428	9634	8783	9162	115.575	102.488	100.489	118.657	118.981	124.766	8995.36	7906.88	0.186028	0.218335	0.572975	TCEA1	8	53966552	54022529	-	4415	protein_coding	transcription elongation factor A1 [Source:HGNC Symbol;Acc:HGNC:11612]	-
ENSG00000168264	10119	7562	7649	8856	8561	8501	117.363	103.845	96.7106	101.94	108.388	108.192	8459.44	8443.45	0.00268272	0.986358	0.99657	IRF2BP2	1	234604269	234609525	-	4724	protein_coding	interferon regulatory factor 2 binding protein 2 [Source:HGNC Symbol;Acc:HGNC:21729]	-
ENSG00000113407	8559	9037	10045	8166	7405	8019	82.0129	102.527	104.926	77.6572	77.4545	84.3166	7696.88	9305.44	-0.273764	0.103438	0.406058	TARS	5	33440696	33469539	+	5718	protein_coding	threonyl-tRNA synthetase [Source:HGNC Symbol;Acc:HGNC:11572]	-
ENSG00000135316	8310	9297	9632	8918	7646	7407	55.4914	73.5058	70.116	59.1025	55.7342	54.2751	7800.94	9184.88	-0.235543	0.170586	0.513431	SYNCRIP	6	85607785	85643792	-	8205	protein_coding	synaptotagmin binding cytoplasmic RNA interacting protein [Source:HGNC Symbol;Acc:HGNC:16918]	-
ENSG00000129824	9396	5410	5985	8575	9931	11897	226.29	154.267	157.131	204.96	261.082	314.408	9982.09	6877.12	0.537444	0.0163508	0.158094	RPS4Y1	Y	2841486	2932000	+	2275	protein_coding	ribosomal protein S4 Y-linked 1 [Source:HGNC Symbol;Acc:HGNC:10425]	-
ENSG00000004455	7814	8120	8775	9188	8413	8857	74.7566	91.9785	91.5164	87.239	87.8597	92.9815	8631.51	8315.05	0.0539316	0.739001	0.908628	AK2	1	33007940	33080996	-	5727	protein_coding	adenylate kinase 2 [Source:HGNC Symbol;Acc:HGNC:362]	-
ENSG00000105472	8709	6840	8521	8985	7508	10322	324.825	302.059	346.456	332.593	305.681	422.454	8760.33	8038.62	0.124007	0.493513	0.796811	CLEC11A	19	50723329	50725718	+	1469	protein_coding	C-type lectin domain containing 11A [Source:HGNC Symbol;Acc:HGNC:10576]	-
ENSG00000135069	8365	8412	9162	9067	7837	7784	209.47	249.407	250.105	225.337	214.224	213.891	8038.15	8721.23	-0.117613	0.454006	0.769326	PSAT1	9	78297143	78330093	+	2188	protein_coding	phosphoserine aminotransferase 1 [Source:HGNC Symbol;Acc:HGNC:19129]	-
ENSG00000139644	9081	8028	8967	8333	7818	7964	80.4317	84.1889	86.5798	73.2501	75.5878	77.4031	7868.21	8736.25	-0.150976	0.295651	0.648806	TMBIM6	12	49707725	49764934	+	6186	protein_coding	transmembrane BAX inhibitor motif containing 6 [Source:HGNC Symbol;Acc:HGNC:11723]	-
ENSG00000163931	8764	9182	10474	8708	6635	6173	50.5083	62.6544	65.8034	49.8071	41.741	39.0382	6979.69	9565.53	-0.454606	0.012932	0.140143	TKT	3	53224707	53256052	-	9507	protein_coding	transketolase [Source:HGNC Symbol;Acc:HGNC:11834]	-
ENSG00000180448	8902	9149	11112	7881	6477	6327	78.189	95.145	106.396	68.6994	62.1004	60.9803	6725.79	9810.24	-0.544527	0.0019923	0.0434837	ARHGAP45	19	1065923	1086628	+	6238	protein_coding	Rho GTPase activating protein 45 [Source:HGNC Symbol;Acc:HGNC:17102]	-
ENSG00000167613	11053	6024	7748	7519	8420	8982	75.0337	48.4189	57.3379	50.6582	62.3951	66.9087	8165.88	8203.47	-0.00672412	0.974344	0.992412	LAIR1	19	54351384	54370558	-	8071	protein_coding	leukocyte associated immunoglobulin like receptor 1 [Source:HGNC Symbol;Acc:HGNC:6477]	-
ENSG00000110958	6516	7309	8765	9430	8203	9264	105.035	139.497	154.021	150.861	144.34	163.864	8772.45	7616.08	0.20398	0.28012	0.633901	PTGES3	12	56663341	56688408	-	3399	protein_coding	prostaglandin E synthase 3 [Source:HGNC Symbol;Acc:HGNC:16049]	-
ENSG00000130402	7705	9251	10203	9554	7047	5583	69.2291	98.4144	99.9355	85.1951	69.1167	55.0449	7177.43	9173.48	-0.353921	0.108979	0.417047	ACTN4	19	38647649	38731583	+	6098	protein_coding	actinin alpha 4 [Source:HGNC Symbol;Acc:HGNC:166]	-
ENSG00000173812	6914	9429	11304	7789	6886	6925	104.56	168.832	186.356	116.904	113.675	114.918	7037.33	9364.46	-0.412115	0.0630278	0.322675	EIF1	17	41688885	41692668	+	3623	protein_coding	eukaryotic translation initiation factor 1 [Source:HGNC Symbol;Acc:HGNC:3249]	-
ENSG00000172270	8796	7979	9580	8350	7176	6824	126.925	136.322	150.697	119.581	113.034	108.053	7272.2	8836.43	-0.281035	0.0715239	0.34214	BSG	19	571277	583493	+	3797	protein_coding	basigin (Ok blood group) [Source:HGNC Symbol;Acc:HGNC:1116]	-
ENSG00000152518	6915	7887	8024	10569	7660	6911	102.509	138.432	129.67	155.496	123.955	112.421	8142.73	7700.97	0.0805653	0.682345	0.88638	ZFP36L2	2	43222402	43226609	-	3696	protein_coding	ZFP36 ring finger protein like 2 [Source:HGNC Symbol;Acc:HGNC:1108]	Others
ENSG00000100353	8766	6657	8075	8470	7966	7771	118.008	106.106	118.502	113.163	117.061	114.794	7894.62	7839.67	0.010037	0.945795	0.98401	EIF3D	22	36510850	36529436	-	4070	protein_coding	eukaryotic translation initiation factor 3 subunit D [Source:HGNC Symbol;Acc:HGNC:3278]	-
ENSG00000102144	7764	8716	9812	7413	6757	7078	77.1756	102.581	106.323	73.131	73.318	77.2037	6930.72	8865.24	-0.355108	0.0468709	0.277175	PGK1	X	77910739	78129296	+	5512	protein_coding	phosphoglycerate kinase 1 [Source:HGNC Symbol;Acc:HGNC:8896]	-
ENSG00000065150	6242	10421	10965	7531	6090	6077	35.3635	69.903	67.7199	42.3446	37.6627	37.7794	6404.16	9405.42	-0.554411	0.025316	0.201282	IPO5	13	97953658	98024297	+	9671	protein_coding	importin 5 [Source:HGNC Symbol;Acc:HGNC:6402]	-
ENSG00000143761	8126	8724	10376	7837	6188	5722	135.698	172.491	188.887	129.885	112.8	104.852	6410.67	9169.05	-0.516225	0.00585491	0.0879696	ARF1	1	228082660	228099212	+	3281	protein_coding	ADP ribosylation factor 1 [Source:HGNC Symbol;Acc:HGNC:652]	-
ENSG00000130816	4369	10728	11875	8121	6112	4731	24.4364	71.044	72.4042	45.0793	37.3165	29.0363	6136.97	9246.01	-0.59124	0.074774	0.349577	DNMT1	19	10133345	10231286	-	9796	protein_coding	DNA methyltransferase 1 [Source:HGNC Symbol;Acc:HGNC:2976]	-
ENSG00000113810	5721	7570	6961	10147	8507	6913	37.0646	58.068	49.1626	65.2436	60.1625	49.1459	8299.2	6860.61	0.274737	0.190832	0.539645	SMC4	3	160399274	160434962	+	8457	protein_coding	structural maintenance of chromosomes 4 [Source:HGNC Symbol;Acc:HGNC:14013]	-
ENSG00000154473	5574	8543	9115	8226	6809	7482	36.7953	66.7713	65.593	53.8924	49.0649	54.1972	7333.3	7893.5	-0.106128	0.64827	0.871906	BUB3	10	123154277	123170467	+	8300	protein_coding	BUB3, mitotic checkpoint protein [Source:HGNC Symbol;Acc:HGNC:1151]	-
ENSG00000067560	7172	7974	8851	8062	6884	6622	152.19	200.345	204.746	169.787	159.46	154.195	7017.69	8089.57	-0.204992	0.246649	0.602437	RHOA	3	49359145	49412998	-	2582	protein_coding	ras homolog family member A [Source:HGNC Symbol;Acc:HGNC:667]	-
ENSG00000155506	7675	8831	8993	8301	6655	5043	49.519	67.4617	63.2519	53.1541	46.871	35.7039	6480.04	8604.75	-0.409044	0.0478278	0.280926	LARP1	5	154712902	154817607	+	8492	protein_coding	La ribonucleoprotein domain family member 1 [Source:HGNC Symbol;Acc:HGNC:29531]	-
ENSG00000140105	8700	7751	9754	7596	6116	5400	74.9725	79.0851	91.6308	64.9653	57.5324	51.0634	6203.94	8782.13	-0.501333	0.00387197	0.0670471	WARS	14	100333788	100376805	-	6358	protein_coding	tryptophanyl-tRNA synthetase [Source:HGNC Symbol;Acc:HGNC:12729]	-
ENSG00000092621	6200	8736	10503	8238	6103	5514	36.8558	61.4866	68.0617	48.6014	39.6022	35.9678	6434.37	8622.8	-0.422278	0.0793495	0.359354	PHGDH	1	119648411	119744226	+	9217	protein_coding	phosphoglycerate dehydrogenase [Source:HGNC Symbol;Acc:HGNC:8923]	-
ENSG00000178035	7957	8559	10086	6884	5703	6010	157.218	200.231	217.244	134.992	123.004	130.305	6053.59	8959.44	-0.565558	0.00147509	0.0358932	IMPDH2	3	49024325	49029408	-	2773	protein_coding	inosine monophosphate dehydrogenase 2 [Source:HGNC Symbol;Acc:HGNC:6053]	-
ENSG00000088247	6885	9590	10821	7480	5582	4725	82.6717	136.341	141.643	89.139	73.1653	62.257	5760.77	9252.05	-0.683427	0.00386527	0.0670051	KHSRP	19	6413348	6424794	-	4563	protein_coding	KH-type splicing regulatory protein [Source:HGNC Symbol;Acc:HGNC:6316]	-
ENSG00000108561	8144	7814	9094	7218	6284	6135	191.097	217.092	232.62	168.092	160.959	157.966	6393.31	8412.22	-0.395876	0.0117775	0.132495	C1QBP	17	5432777	5448830	-	2335	protein_coding	complement C1q binding protein [Source:HGNC Symbol;Acc:HGNC:1243]	-
ENSG00000182944	8118	6966	7979	7598	6949	6829	43.0745	43.7632	46.1525	40.0114	40.2491	39.7614	6967.67	7720.52	-0.148017	0.301711	0.654007	EWSR1	22	29268009	29300525	+	10326	protein_coding	EWS RNA binding protein 1 [Source:HGNC Symbol;Acc:HGNC:3508]	-
ENSG00000174231	7419	8761	9016	8122	6508	4529	35.7982	50.0523	47.4248	38.8949	34.2789	23.9802	6202.15	8508.09	-0.455981	0.0406285	0.257978	PRPF8	17	1650629	1684882	-	11355	protein_coding	pre-mRNA processing factor 8 [Source:HGNC Symbol;Acc:HGNC:17340]	-
ENSG00000197746	12268	5366	6236	7143	6884	6437	207.523	107.472	114.994	119.919	127.115	119.484	6674.21	7830.03	-0.230505	0.351873	0.69758	PSAP	10	71816298	71851375	-	3239	protein_coding	prosaposin [Source:HGNC Symbol;Acc:HGNC:9498]	-
ENSG00000130726	7925	7975	9377	7801	6081	5148	107.638	128.248	138.838	105.155	90.1581	76.7255	6169.67	8498.51	-0.461939	0.014119	0.146238	TRIM28	19	58544091	58550722	+	4034	protein_coding	tripartite motif containing 28 [Source:HGNC Symbol;Acc:HGNC:16384]	-
ENSG00000106682	6787	7933	9099	7919	6713	5760	116.534	161.275	170.312	134.946	125.822	108.526	6625.11	8039.3	-0.279046	0.156818	0.495863	EIF4H	7	74174245	74197101	+	3191	protein_coding	eukaryotic translation initiation factor 4H [Source:HGNC Symbol;Acc:HGNC:12741]	-
ENSG00000112697	10322	4219	4301	7457	8270	9379	110.393	53.4248	50.1446	79.151	96.5488	110.07	8230.68	6162.51	0.417388	0.143472	0.474594	TMEM30A	6	75252924	75284968	-	5123	protein_coding	transmembrane protein 30A [Source:HGNC Symbol;Acc:HGNC:16667]	-
ENSG00000128340	6660	7032	8350	8073	7270	6194	144.117	180.166	196.971	173.376	171.726	147.077	7006.18	7420.06	-0.0827387	0.648519	0.871906	RAC2	22	37225261	37244448	-	2532	protein_coding	Rac family small GTPase 2 [Source:HGNC Symbol;Acc:HGNC:9802]	-
ENSG00000106153	7998	7648	9133	6409	5959	6375	387.114	438.287	481.888	307.865	314.842	338.587	6117.83	8319.8	-0.443514	0.00609488	0.0899367	CHCHD2	7	56101569	56106576	-	1132	protein_coding	coiled-coil-helix-coiled-coil-helix domain containing 2 [Source:HGNC Symbol;Acc:HGNC:21645]	-
ENSG00000233276	9090	10200	13087	3908	3217	3982	348.282	462.724	546.617	148.606	134.549	167.418	3622.39	10914.7	-1.59123	7.46331e-15	1.13278e-11	GPX1	3	49357171	49358600	-	1430	polymorphic_pseudogene	glutathione peroxidase 1 [Source:HGNC Symbol;Acc:HGNC:4553]	-
ENSG00000089248	6748	7988	9744	6768	5847	6370	119.924	168.082	188.774	119.372	113.429	124.223	6188.24	8263.93	-0.417248	0.0363002	0.242898	ERP29	12	112013316	112023451	+	3083	protein_coding	endoplasmic reticulum protein 29 [Source:HGNC Symbol;Acc:HGNC:13799]	-
ENSG00000166226	7180	8020	8529	6692	5987	6990	91.0213	120.378	117.867	84.1953	82.8496	97.2365	6421.64	8000.68	-0.317137	0.077136	0.355007	CCT2	12	69585334	69601570	+	4322	protein_coding	chaperonin containing TCP1 subunit 2 [Source:HGNC Symbol;Acc:HGNC:1615]	-
ENSG00000065911	5717	9747	10613	6621	5190	5031	64.3195	129.837	130.163	73.9284	63.7389	62.1101	5469.78	8879.69	-0.698948	0.00648613	0.0930807	MTHFD2	2	74198562	74217565	+	4870	protein_coding	methylenetetrahydrofolate dehydrogenase (NADP+ dependent) 2, methenyltetrahydrofolate cyclohydrolase [Source:HGNC Symbol;Acc:HGNC:7434]	-
ENSG00000130175	7592	7328	8584	7061	6368	5945	80.5203	92.0213	99.2463	74.3239	73.725	69.1886	6309.34	7893.68	-0.323163	0.0427038	0.265771	PRKCSH	19	11435288	11450968	+	5166	protein_coding	protein kinase C substrate 80K-H [Source:HGNC Symbol;Acc:HGNC:9411]	-
ENSG00000198695	9030	6384	7612	6397	6458	6971	942.393	788.844	866.001	662.573	735.706	798.312	6483.41	7665.95	-0.241796	0.140819	0.470788	MT-ND6	MT	14149	14673	-	525	protein_coding	mitochondrially encoded NADH:ubiquinone oxidoreductase core subunit 6 [Source:HGNC Symbol;Acc:HGNC:7462]	-
ENSG00000118513	6305	9037	8808	7051	5665	5789	62.8896	106.726	95.7738	69.8004	61.6817	63.3623	6017.17	8195.75	-0.445701	0.0379834	0.249471	MYB	6	135181315	135219173	+	5493	protein_coding	MYB proto-oncogene, transcription factor [Source:HGNC Symbol;Acc:HGNC:7545]	MYB
ENSG00000133706	8409	5871	6330	7488	7108	7437	56.7543	46.916	46.573	50.1572	52.3678	55.0789	7193.02	6857.07	0.0689272	0.671186	0.882914	LARS	5	146113038	146182660	-	8118	protein_coding	leucyl-tRNA synthetase [Source:HGNC Symbol;Acc:HGNC:6512]	-
ENSG00000137076	6025	9169	9867	7863	5550	3987	32.7621	59.0325	58.4893	42.4343	32.9436	23.79	5617.64	8513.25	-0.599653	0.0256945	0.202443	TLN1	9	35696948	35732395	-	10076	protein_coding	talin 1 [Source:HGNC Symbol;Acc:HGNC:11845]	-
ENSG00000198830	4176	9021	10332	7125	5667	6079	91.1934	233.245	245.959	154.419	135.089	145.669	6138.49	8045.87	-0.3903	0.194863	0.544525	HMGN2	1	26472450	26475972	+	2509	protein_coding	high mobility group nucleosomal binding domain 2 [Source:HGNC Symbol;Acc:HGNC:4986]	-
ENSG00000164104	2957	9300	10849	7297	5546	6183	58.3837	217.409	233.51	142.987	119.532	133.959	6185.54	7945.73	-0.361261	0.531588	0.817269	HMGB2	4	173331695	173335125	-	2775	protein_coding	high mobility group box 2 [Source:HGNC Symbol;Acc:HGNC:5000]	HMG
ENSG00000204394	7444	8152	9359	7070	5469	4522	67.071	86.9654	91.925	63.221	53.7897	44.7087	5528.81	8408.85	-0.604849	0.00257567	0.0511575	VARS	6	31777518	31795953	-	6081	protein_coding	valyl-tRNA synthetase [Source:HGNC Symbol;Acc:HGNC:12651]	-
ENSG00000234745	7890	3751	4819	6849	8630	9968	141.69	79.7558	94.3396	122.068	169.174	196.428	8364.94	5416.62	0.626834	0.012595	0.138026	HLA-B	6	31269491	31357188	-	3051	protein_coding	major histocompatibility complex, class I, B [Source:HGNC Symbol;Acc:HGNC:4932]	-
ENSG00000171314	6860	8327	9510	6876	5368	4919	146.363	210.354	221.19	145.599	125.021	115.165	5569.73	8343.49	-0.582954	0.00438082	0.0723341	PGAM1	10	97426160	97433441	+	2568	protein_coding	phosphoglycerate mutase 1 [Source:HGNC Symbol;Acc:HGNC:8888]	-
ENSG00000130522	6070	5008	6091	9253	7598	7823	178.517	174.385	195.279	270.076	243.923	252.463	8027.83	5741.58	0.483572	0.00137365	0.0343396	JUND	19	18279760	18281622	-	1863	protein_coding	JunD proto-oncogene, AP-1 transcription factor subunit [Source:HGNC Symbol;Acc:HGNC:6206]	TF_bZIP
ENSG00000172757	6372	7983	9904	6612	5549	5380	59.5469	88.3291	100.895	61.3239	56.6058	55.1695	5705.71	8200.01	-0.523152	0.0138829	0.145111	CFL1	11	65823022	65862026	-	5863	protein_coding	cofilin 1 [Source:HGNC Symbol;Acc:HGNC:1874]	-
ENSG00000149806	7740	5556	7132	6122	6920	8327	229.727	195.249	230.759	180.334	224.202	271.203	7013.03	6805.42	0.0432704	0.824744	0.94308	FAU	11	65120628	65122473	-	1846	protein_coding	FAU, ubiquitin like and ribosomal protein S30 fusion [Source:HGNC Symbol;Acc:HGNC:3597]	-
ENSG00000197081	8254	7460	7383	7983	6284	4423	25.3455	27.1224	24.7141	24.3285	21.0637	14.9034	6048.51	7742.45	-0.356145	0.0822611	0.364507	IGF2R	6	159969099	160113507	+	17843	protein_coding	insulin like growth factor 2 receptor [Source:HGNC Symbol;Acc:HGNC:5467]	-
ENSG00000164754	4528	9689	10066	7122	5420	4871	40.0663	101.509	97.0968	62.5443	52.3521	47.296	5646.2	8308.6	-0.557246	0.0601337	0.315931	RAD21	8	116845935	116874866	-	6192	protein_coding	RAD21 cohesin complex component [Source:HGNC Symbol;Acc:HGNC:9811]	-
ENSG00000107438	6617	8170	9445	6503	5571	4971	161.924	236.715	251.957	157.934	148.814	133.483	5541.54	8189.55	-0.56342	0.00571807	0.0866614	PDLIM1	10	95237572	95291024	-	2239	protein_coding	PDZ and LIM domain 1 [Source:HGNC Symbol;Acc:HGNC:2067]	-
ENSG00000079246	5530	8228	8623	6683	5903	6292	55.4622	97.7059	94.2771	66.5207	64.626	69.246	6154.71	7599.85	-0.304205	0.175917	0.520738	XRCC5	2	216107464	216206303	+	5463	protein_coding	X-ray repair cross complementing 5 [Source:HGNC Symbol;Acc:HGNC:12833]	-
ENSG00000131051	7183	5506	5614	6856	7260	8645	32.9724	29.9251	28.0927	31.2341	36.3784	43.5455	7459.23	6105.87	0.288761	0.112983	0.424085	RBM39	20	35701347	35742312	-	11936	protein_coding	RNA binding motif protein 39 [Source:HGNC Symbol;Acc:HGNC:15923]	-
ENSG00000146731	7374	6996	7444	6344	6184	6673	103.569	116.341	113.975	88.4309	94.8111	102.845	6274.35	7322.64	-0.222892	0.151921	0.489069	CCT6A	7	56051630	56063989	+	3901	protein_coding	chaperonin containing TCP1 subunit 6A [Source:HGNC Symbol;Acc:HGNC:1620]	-
ENSG00000214485	5798	4908	5708	6867	7489	10113	425.266	426.227	456.397	499.877	599.61	813.947	8035.8	5492.71	0.548881	0.00739382	0.101107	RPL7P1	5	150094302	150095048	+	747	processed_pseudogene	ribosomal protein L7 pseudogene 1 [Source:HGNC Symbol;Acc:HGNC:10367]	-
ENSG00000099783	6991	8999	10287	5682	4497	4336	68.2292	103.987	109.445	55.0358	47.9089	46.4359	4714.78	8889.85	-0.914882	1.42504e-05	0.00111659	HNRNPM	19	8444767	8489114	+	5614	protein_coding	heterogeneous nuclear ribonucleoprotein M [Source:HGNC Symbol;Acc:HGNC:5046]	-
ENSG00000168003	5931	7525	9708	6565	5314	5664	62.758	94.2762	111.982	68.9429	61.3798	65.7655	5708.32	7831.32	-0.456126	0.0387908	0.251298	SLC3A2	11	62856102	62888875	+	5178	protein_coding	solute carrier family 3 member 2 [Source:HGNC Symbol;Acc:HGNC:11026]	-
ENSG00000215021	5936	6378	8060	6902	6693	6714	130.146	165.568	192.641	150.185	160.184	161.53	6629.94	6861.14	-0.0494138	0.791789	0.930214	PHB2	12	6965327	6970825	-	2499	protein_coding	prohibitin 2 [Source:HGNC Symbol;Acc:HGNC:30306]	-
ENSG00000169714	7182	5978	7002	6792	6424	7293	204.205	201.248	217.03	191.661	199.384	227.542	6701.57	6743.79	-0.0090947	0.953492	0.986474	CNBP	3	129169484	129183922	-	1927	protein_coding	CCHC-type zinc finger nucleic acid binding protein [Source:HGNC Symbol;Acc:HGNC:13164]	Others
ENSG00000283041	6708	4798	5607	7517	7885	7871	279.706	236.877	254.867	311.076	358.899	360.14	7609.84	5698.99	0.417067	0.00960864	0.118048	AC008038.1	7	133034607	133035920	-	1314	processed_pseudogene	eukaryotic translation elongation factor 1 gamma (	-
ENSG00000100364	9155	6420	7176	6250	5853	5459	50.0654	41.5689	42.7796	33.9213	34.9398	32.7586	5723.97	7571.18	-0.403558	0.0105745	0.124877	KIAA0930	22	45190338	45240769	-	10019	protein_coding	KIAA0930 [Source:HGNC Symbol;Acc:HGNC:1314]	-
ENSG00000136938	4799	8266	9804	6810	5401	5152	142.129	289.855	316.527	200.167	174.61	167.433	5639.41	7785.11	-0.465097	0.0816406	0.36367	ANP32B	9	97983361	98015943	+	1850	protein_coding	acidic nuclear phosphoprotein 32 family member B [Source:HGNC Symbol;Acc:HGNC:16677]	-
ENSG00000143799	5767	8100	8495	7563	5541	4606	44.0753	73.2966	70.7757	57.3657	46.227	38.628	5732.13	7583.19	-0.403629	0.0869048	0.373057	PARP1	1	226360691	226408079	-	7169	protein_coding	poly(ADP-ribose) polymerase 1 [Source:HGNC Symbol;Acc:HGNC:270]	Others
ENSG00000116251	7683	4933	5837	6261	7369	7851	89.9089	68.3498	74.4625	72.7158	94.1332	100.816	7045.61	6125.79	0.201715	0.299129	0.651516	RPL22	1	6185020	6209389	-	4682	protein_coding	ribosomal protein L22 [Source:HGNC Symbol;Acc:HGNC:10315]	-
ENSG00000197471	7216	5724	5713	7974	6907	6349	53.5582	50.3017	46.2242	58.738	55.9605	51.7092	6906.25	6228.79	0.148949	0.338678	0.688113	SPN	16	29662979	29670876	+	7382	protein_coding	sialophorin [Source:HGNC Symbol;Acc:HGNC:11249]	-
ENSG00000089154	8309	6595	6807	7175	5969	4942	47.1569	44.3165	42.1141	40.414	36.9794	30.7774	5871	7250.5	-0.304444	0.0740782	0.348613	GCN1	12	120127203	120194710	-	9654	protein_coding	GCN1, eIF2 alpha kinase activator homolog [Source:HGNC Symbol;Acc:HGNC:4199]	-
ENSG00000100941	7369	4723	5420	6716	6822	8651	96.108	72.9328	77.0594	86.931	97.1236	123.809	7271.19	5812.45	0.322939	0.10476	0.408889	PNN	14	39175183	39183218	+	4201	protein_coding	pinin, desmosome associated protein [Source:HGNC Symbol;Acc:HGNC:9162]	-
ENSG00000069424	8274	6116	6920	6996	6015	5199	47.5493	41.615	43.3521	39.9017	37.7334	32.7855	5918.62	7102.96	-0.263166	0.104799	0.408922	KCNAB2	1	5991466	6101193	+	9534	protein_coding	potassium voltage-gated channel subfamily A regulatory beta subunit 2 [Source:HGNC Symbol;Acc:HGNC:6229]	-
ENSG00000057608	5811	6846	7358	6992	6067	6400	78.9453	110.12	108.971	94.2736	89.9729	95.4089	6340.83	6757.59	-0.0917573	0.616413	0.856062	GDI2	10	5765223	5842132	-	4033	protein_coding	GDP dissociation inhibitor 2 [Source:HGNC Symbol;Acc:HGNC:4227]	-
ENSG00000128050	5409	7629	8177	6483	5799	5938	39.4254	65.8386	64.9724	46.8973	46.1397	47.4933	5938.95	7194.35	-0.27658	0.200593	0.551782	PAICS	4	56435741	56464579	+	7517	protein_coding	phosphoribosylaminoimidazole carboxylase and phosphoribosylaminoimidazolesuccinocarboxamide synthase [Source:HGNC Symbol;Acc:HGNC:8587]	-
ENSG00000105202	5989	6046	7697	6230	6515	6859	151.007	180.495	211.564	155.9	179.317	189.775	6413.66	6634.49	-0.0488282	0.792782	0.930544	FBL	19	39834458	39846414	-	2173	protein_coding	fibrillarin [Source:HGNC Symbol;Acc:HGNC:3599]	-
ENSG00000060237	5958	7581	6858	8018	6587	4101	22.7168	34.2237	28.5049	30.3407	27.4155	17.1581	6052.25	6903.04	-0.189665	0.434354	0.758187	WNK1	12	752593	911452	+	14370	protein_coding	WNK lysine deficient protein kinase 1 [Source:HGNC Symbol;Acc:HGNC:14540]	-
ENSG00000104738	3133	9864	10490	6314	4882	4321	24.6175	91.7679	89.8535	49.2381	41.874	37.2565	5032.38	8085.1	-0.684	0.227716	0.582428	MCM4	8	47960185	47978160	+	6973	protein_coding	minichromosome maintenance complex component 4 [Source:HGNC Symbol;Acc:HGNC:6947]	-
ENSG00000135387	6181	7589	7558	6649	5679	5276	44.0446	64.0283	58.7106	47.0222	44.1741	41.2545	5725.58	7209.71	-0.332419	0.0776459	0.356286	CAPRIN1	11	34051683	34101156	+	7689	protein_coding	cell cycle associated protein 1 [Source:HGNC Symbol;Acc:HGNC:6743]	-
ENSG00000163041	5823	6439	7307	6499	6091	6571	101.413	132.775	138.727	112.332	115.797	125.577	6255.98	6595.73	-0.0762435	0.670925	0.882793	H3F3A	1	226061851	226072001	+	3146	protein_coding	H3 histone family member 3A [Source:HGNC Symbol;Acc:HGNC:4764]	-
ENSG00000134294	5528	6765	7086	6968	6065	6316	45.8771	66.4737	64.1069	57.3917	54.9441	57.518	6304.43	6549.54	-0.05494	0.769963	0.92319	SLC38A2	12	46358189	46372867	-	6602	protein_coding	solute carrier family 38 member 2 [Source:HGNC Symbol;Acc:HGNC:13448]	-
ENSG00000132424	7656	4435	4256	7051	7079	8162	38.5901	26.468	23.3857	35.2726	38.9501	45.1444	7294.73	5404.96	0.432461	0.0486843	0.283723	PNISR	6	99398051	99425331	-	10870	protein_coding	PNN interacting serine and arginine rich protein [Source:HGNC Symbol;Acc:HGNC:21222]	-
ENSG00000245848	9308	6005	6646	6119	5356	5160	193.838	148.064	150.875	126.467	121.755	117.914	5415.74	7288.98	-0.428617	0.0131892	0.141373	CEBPA	19	33299934	33302564	-	2631	protein_coding	CCAAT enhancer binding protein alpha [Source:HGNC Symbol;Acc:HGNC:1833]	C/EBP
ENSG00000105810	7417	6661	6174	7046	6196	5091	33.1468	35.2457	30.0784	31.2514	30.2264	24.966	5958.26	6787.24	-0.187883	0.266037	0.621431	CDK6	7	92604921	92836594	-	12260	protein_coding	cyclin dependent kinase 6 [Source:HGNC Symbol;Acc:HGNC:1777]	-
ENSG00000071626	5089	7739	9133	6918	4855	4847	30.3041	54.5641	59.2867	40.8848	31.5588	31.672	5385.74	7456.92	-0.469342	0.0615553	0.318875	DAZAP1	19	1407569	1435687	+	9201	protein_coding	DAZ associated protein 1 [Source:HGNC Symbol;Acc:HGNC:2683]	-
ENSG00000134440	6204	5616	6366	6464	6460	7287	83.1301	89.0979	92.9884	85.9609	94.489	107.144	6611.38	6096.94	0.116849	0.473661	0.782602	NARS	18	57600656	57622213	-	4089	protein_coding	asparaginyl-tRNA synthetase [Source:HGNC Symbol;Acc:HGNC:7643]	-
ENSG00000143321	6091	7160	7890	6763	5494	4917	89.1128	124.028	125.836	98.1984	87.741	78.9379	5576.88	7137.01	-0.355762	0.0668732	0.331322	HDGF	1	156742107	156766925	-	3745	protein_coding	heparin binding growth factor [Source:HGNC Symbol;Acc:HGNC:4856]	-
ENSG00000089820	8105	4832	6007	6147	6316	6866	79.5834	56.1759	64.2988	59.9026	67.6977	73.9787	6323.74	6276.03	0.0108068	0.954445	0.986474	ARHGAP4	X	153907367	153934999	-	5580	protein_coding	Rho GTPase activating protein 4 [Source:HGNC Symbol;Acc:HGNC:674]	-
ENSG00000132475	6272	6755	8237	6062	5342	5585	56.0229	71.4396	80.2056	53.7389	52.0866	54.7415	5537.26	7161.57	-0.371051	0.0409759	0.259029	H3F3B	17	75776434	75785893	-	6134	protein_coding	H3 histone family member 3B [Source:HGNC Symbol;Acc:HGNC:4765]	-
ENSG00000130309	5767	8007	8723	5945	4792	4997	64.4848	106.006	106.328	65.9739	58.4907	61.3127	5117.8	7625.83	-0.575283	0.00799409	0.106256	COLGALT1	19	17555594	17583162	+	4900	protein_coding	collagen beta(1-O)galactosyltransferase 1 [Source:HGNC Symbol;Acc:HGNC:26182]	-
ENSG00000135624	6243	6170	7268	6644	5654	6004	95.2536	111.462	120.887	100.608	94.1686	100.522	5961.72	6613.9	-0.149717	0.360252	0.703403	CCT7	2	73233420	73253021	+	3591	protein_coding	chaperonin containing TCP1 subunit 7 [Source:HGNC Symbol;Acc:HGNC:1622]	-
ENSG00000129951	6830	6749	7942	6558	4739	5164	136.526	159.731	173.061	130.101	103.405	113.27	5343.83	7232.21	-0.436478	0.0132773	0.141833	PLPPR3	19	812488	821977	-	2741	protein_coding	phospholipid phosphatase related 3 [Source:HGNC Symbol;Acc:HGNC:23497]	-
ENSG00000100129	5981	5737	6020	7065	6850	6285	76.2804	86.6319	83.6973	89.4262	95.3657	87.9585	6587.56	5956.2	0.145398	0.335708	0.685513	EIF3L	22	37848868	37889407	+	4296	protein_coding	eukaryotic translation initiation factor 3 subunit L [Source:HGNC Symbol;Acc:HGNC:18138]	-
ENSG00000120438	6599	6926	7555	6351	5258	5225	73.3538	91.1551	91.5493	70.0648	63.801	63.733	5475.68	7095.65	-0.373812	0.0249834	0.199854	TCP1	6	159778498	159789749	-	4929	protein_coding	t-complex 1 [Source:HGNC Symbol;Acc:HGNC:11655]	-
ENSG00000005844	7536	5757	6678	6460	5872	5536	63.7978	57.7052	61.6293	54.2764	54.2642	51.4274	5820.58	6663.44	-0.195133	0.185063	0.532776	ITGAL	16	30472658	30523185	+	6472	protein_coding	integrin subunit alpha L [Source:HGNC Symbol;Acc:HGNC:6148]	-
ENSG00000142192	8259	5996	6604	6009	5564	5228	71.6455	61.5853	62.4517	51.7341	52.6879	49.7657	5475.03	6948.46	-0.343876	0.0252393	0.200774	APP	21	25880550	26171128	-	6316	protein_coding	amyloid beta precursor protein [Source:HGNC Symbol;Acc:HGNC:620]	-
ENSG00000124767	5163	4550	4906	8668	6827	7488	120.273	125.496	124.586	200.4	173.603	191.41	7476.51	4897.24	0.610441	5.13139e-05	0.00303449	GLO1	6	38675925	38703141	-	2352	protein_coding	glyoxalase I [Source:HGNC Symbol;Acc:HGNC:4323]	-
ENSG00000160255	8047	6364	8003	6084	4929	4115	64.8665	60.7394	70.3258	48.6731	43.3718	36.399	4908.24	7487.15	-0.60917	0.000499037	0.0170379	ITGB2	21	44885953	44931989	-	6797	protein_coding	integrin subunit beta 2 [Source:HGNC Symbol;Acc:HGNC:6155]	-
ENSG00000105323	4786	7843	8725	7058	5025	4024	40.0774	77.7612	79.6467	58.6572	45.933	36.9758	5207.52	7264.51	-0.480168	0.0760921	0.35222	HNRNPUL1	19	41262496	41307598	+	6543	protein_coding	heterogeneous nuclear ribonucleoprotein U like 1 [Source:HGNC Symbol;Acc:HGNC:17011]	-
ENSG00000144028	6112	7494	7733	6487	5356	4170	30.6497	44.4949	42.2733	32.2849	29.3187	22.9463	5193.61	7212.57	-0.473671	0.0235047	0.193661	SNRNP200	2	96274336	96305515	-	10926	protein_coding	small nuclear ribonucleoprotein U5 subunit 200 [Source:HGNC Symbol;Acc:HGNC:30859]	-
ENSG00000147274	5835	6685	6935	6794	5513	5418	54.3525	73.7282	70.4207	62.8083	56.0569	55.3797	5762.09	6564.23	-0.187927	0.294868	0.648389	RBMX	X	136848004	136880764	-	5882	protein_coding	RNA binding motif protein X-linked [Source:HGNC Symbol;Acc:HGNC:9910]	-
ENSG00000164442	6509	5770	6427	7551	5528	5266	140.682	147.657	151.429	161.973	130.424	124.893	5947.18	6267.54	-0.0756193	0.655683	0.876263	CITED2	6	139371807	139374620	-	2535	protein_coding	Cbp/p300 interacting transactivator with Glu/Asp rich carboxy-terminal domain 2 [Source:HGNC Symbol;Acc:HGNC:1987]	-
ENSG00000146223	6691	5127	5560	6917	6292	6219	46.946	42.5917	42.5264	48.1658	48.1902	47.8809	6332.38	5797.96	0.127158	0.386563	0.723842	RPL7L1	6	42879618	42889925	+	7809	protein_coding	ribosomal protein L7 like 1 [Source:HGNC Symbol;Acc:HGNC:21370]	-
ENSG00000166508	3637	8593	10541	5501	4208	4313	45.4337	127.097	143.546	68.2008	57.3816	59.1218	4554.5	7793.92	-0.77499	0.0168966	0.160255	MCM7	7	100092728	100101940	-	4386	protein_coding	minichromosome maintenance complex component 7 [Source:HGNC Symbol;Acc:HGNC:6950]	-
ENSG00000108424	5190	7744	8042	6218	5208	4294	37.0359	65.4297	62.5598	44.0372	40.5685	33.6241	5103.52	7123.5	-0.480993	0.0401276	0.256251	KPNB1	17	47649476	47685505	+	7678	protein_coding	karyopherin subunit beta 1 [Source:HGNC Symbol;Acc:HGNC:6400]	-
ENSG00000111669	5423	6961	8544	5602	4904	5253	110.047	167.25	189.006	112.823	108.631	116.972	5137.13	7078.27	-0.462371	0.0312698	0.224832	TPI1	12	6867119	6870948	+	2700	protein_coding	triosephosphate isomerase 1 [Source:HGNC Symbol;Acc:HGNC:12009]	-
ENSG00000196415	3181	5227	6388	9212	6360	6311	152.084	295.887	332.935	437.105	331.924	331.093	7087.95	5031.27	0.494552	0.0664159	0.330466	PRTN3	19	840960	848175	+	1146	protein_coding	proteinase 3 [Source:HGNC Symbol;Acc:HGNC:9495]	-
ENSG00000089053	5890	5832	6268	6464	5824	6371	26.2284	30.7488	30.4272	28.5675	28.3101	31.1314	6087.9	6046.09	0.00998888	0.949316	0.985216	ANAPC5	12	121308245	121399896	-	12304	protein_coding	anaphase promoting complex subunit 5 [Source:HGNC Symbol;Acc:HGNC:15713]	-
ENSG00000138668	4861	7225	8338	6500	4727	4854	38.1515	67.1394	71.3384	50.6305	40.498	41.8041	5217.28	6932.27	-0.409931	0.0890964	0.378075	HNRNPD	4	82352498	82374503	-	6981	protein_coding	heterogeneous nuclear ribonucleoprotein D [Source:HGNC Symbol;Acc:HGNC:5036]	-
ENSG00000123416	2953	8545	9562	6371	4750	4238	45.2702	155.101	159.799	96.9326	79.4886	71.2924	4977.36	7236.97	-0.539931	0.125398	0.44492	TUBA1B	12	49127782	49131397	-	3574	protein_coding	tubulin alpha 1b [Source:HGNC Symbol;Acc:HGNC:18809]	-
ENSG00000131747	2531	8015	7829	7449	5540	4957	21.5433	80.7751	72.6444	62.9262	51.4745	46.2991	5815.59	6331.75	-0.122647	0.826247	0.94359	TOP2A	17	40388516	40417950	-	6437	protein_coding	DNA topoisomerase II alpha [Source:HGNC Symbol;Acc:HGNC:11989]	-
ENSG00000101255	5642	5347	7573	6528	5967	5249	90.0194	101.011	131.719	103.37	103.925	91.8995	5776.3	6231.03	-0.109287	0.565887	0.832287	TRIB3	20	362835	397559	+	3434	protein_coding	tribbles pseudokinase 3 [Source:HGNC Symbol;Acc:HGNC:16228]	-
ENSG00000044574	8163	5430	6101	5433	5329	5617	114.445	90.1369	93.245	75.5965	81.5562	86.4145	5351.41	6543.56	-0.290258	0.0877531	0.374558	HSPA5	9	125234853	125241330	-	3908	protein_coding	heat shock protein family A (Hsp70) member 5 [Source:HGNC Symbol;Acc:HGNC:5238]	-
ENSG00000112308	6179	4604	4808	6833	6519	6858	81.8938	72.2474	69.4661	89.8789	94.314	99.7388	6599.02	5196.98	0.344499	0.0279857	0.211412	C6orf62	6	24704861	24720836	-	4134	protein_coding	chromosome 6 open reading frame 62 [Source:HGNC Symbol;Acc:HGNC:20998]	-
ENSG00000005022	5635	7373	8735	5358	4234	4370	205.829	318.868	347.817	194.235	168.821	175.157	4538.79	7357.97	-0.696913	0.0012662	0.0323719	SLC25A5	X	119468400	119471319	+	1500	protein_coding	solute carrier family 25 member 5 [Source:HGNC Symbol;Acc:HGNC:10991]	-
ENSG00000147649	6114	6553	6348	6402	5432	4850	52.4155	66.5164	59.3263	54.4708	50.8343	45.6257	5423.02	6404.91	-0.239975	0.15944	0.499318	MTDH	8	97644179	97728770	+	6391	protein_coding	metadherin [Source:HGNC Symbol;Acc:HGNC:29608]	-
ENSG00000086730	4458	5829	7039	6733	5653	5980	53.7415	83.1989	92.5031	80.5548	74.3894	79.105	5980.48	5862.79	0.0287588	0.894136	0.968817	LAT2	7	74199652	74229834	+	4545	protein_coding	linker for activation of T cells family member 2 [Source:HGNC Symbol;Acc:HGNC:12749]	-
ENSG00000023191	7293	6220	7357	5458	4899	4453	54.1884	54.7198	59.5905	40.2483	39.7347	36.3067	4821.02	6985.45	-0.534989	0.00039093	0.0142141	RNH1	11	494512	507300	-	7374	protein_coding	ribonuclease/angiogenin inhibitor 1 [Source:HGNC Symbol;Acc:HGNC:10074]	-
ENSG00000062485	5922	6248	7190	6610	5421	4273	50.6823	63.3115	67.0799	56.1439	50.6442	40.1286	5287.88	6517.27	-0.301485	0.123241	0.441782	CS	12	56271699	56300392	-	6402	protein_coding	citrate synthase [Source:HGNC Symbol;Acc:HGNC:2422]	-
ENSG00000168918	4591	6149	7001	8020	5708	4109	28.9762	45.9507	48.1692	50.2367	39.326	28.4579	5760	6007.71	-0.0606378	0.811709	0.937	INPP5D	2	233059967	233207903	+	8681	protein_coding	inositol polyphosphate-5-phosphatase D [Source:HGNC Symbol;Acc:HGNC:6079]	-
ENSG00000100097	4972	6046	8209	5547	5194	5527	247.877	356.885	446.141	274.459	282.664	302.363	5310.45	6493.14	-0.29004	0.18904	0.537839	LGALS1	22	37675608	37679806	+	1099	protein_coding	galectin 1 [Source:HGNC Symbol;Acc:HGNC:6561]	-
ENSG00000134884	6648	4368	4799	5709	6535	7380	62.6929	48.7713	49.3348	53.4319	67.2722	76.369	6437.22	5252.36	0.293353	0.137642	0.466879	ARGLU1	13	106541673	106568164	-	5810	protein_coding	arginine and glutamate rich 1 [Source:HGNC Symbol;Acc:HGNC:25482]	-
ENSG00000183283	4945	5284	6010	6723	6328	6148	47.2758	59.8122	62.6359	63.7895	66.0392	64.4971	6261.18	5468.5	0.195361	0.25309	0.609035	DAZAP2	12	51238292	51271362	+	5731	protein_coding	DAZ associated protein 2 [Source:HGNC Symbol;Acc:HGNC:2684]	-
ENSG00000072310	3767	6751	8252	6334	5132	5131	25.703	54.5394	61.3794	42.8923	38.2241	38.417	5396.34	6393.53	-0.244548	0.375255	0.71689	SREBF1	17	17810399	17837002	-	8030	protein_coding	sterol regulatory element binding transcription factor 1 [Source:HGNC Symbol;Acc:HGNC:11289]	bHLH
ENSG00000160710	6195	6226	6343	6656	5567	4337	35.0248	41.6772	39.0936	37.3475	34.3573	26.9065	5372.67	6308.92	-0.23166	0.20775	0.560392	ADAR	1	154582057	154628013	-	9691	protein_coding	adenosine deaminase, RNA specific [Source:HGNC Symbol;Acc:HGNC:225]	-
ENSG00000111371	5859	5428	5363	6324	6158	6158	32.0535	35.1598	31.9842	34.3366	36.7752	36.968	6085.41	5585.3	0.123741	0.406378	0.737738	SLC38A1	12	46183063	46270017	-	10015	protein_coding	solute carrier family 38 member 1 [Source:HGNC Symbol;Acc:HGNC:13447]	-
ENSG00000108953	4698	5876	6768	6656	5702	5570	66.9105	99.0871	105.079	94.0823	88.6484	87.0502	5834.83	5862.86	-0.00681838	0.97308	0.992045	YWHAE	17	1344272	1400378	-	3847	protein_coding	tyrosine 3-monooxygenase/tryptophan 5-monooxygenase activation protein epsilon [Source:HGNC Symbol;Acc:HGNC:12851]	-
ENSG00000135829	6075	6452	7079	5588	5126	4945	58.9638	74.146	74.9009	53.8281	54.3101	52.6671	5103.39	6601.53	-0.371274	0.025555	0.202287	DHX9	1	182839369	182887751	+	5645	protein_coding	DExH-box helicase 9 [Source:HGNC Symbol;Acc:HGNC:2750]	-
ENSG00000131143	5956	5897	7147	5471	4936	5839	68.0991	79.831	89.0812	62.0821	61.6062	73.2586	5305.92	6385.29	-0.267131	0.129937	0.452847	COX4I1	16	85798633	85807044	+	4792	protein_coding	cytochrome c oxidase subunit 4I1 [Source:HGNC Symbol;Acc:HGNC:2265]	-
ENSG00000167460	4446	7320	7678	6995	4655	4137	28.2203	55.012	53.1271	44.0649	32.2533	28.8145	5102.04	6617.46	-0.375085	0.157741	0.497031	TPM4	19	16067021	16103005	+	8632	protein_coding	tropomyosin 4 [Source:HGNC Symbol;Acc:HGNC:12013]	-
ENSG00000204256	6498	5173	5662	6538	5998	5350	48.5249	45.7385	46.0925	48.4555	48.8938	43.8402	5823.92	5789.54	0.0085326	0.954362	0.986474	BRD2	6	32968660	32981505	+	7337	protein_coding	bromodomain containing 2 [Source:HGNC Symbol;Acc:HGNC:1103]	-
ENSG00000139514	5385	7302	7718	6133	4717	3907	38.3575	61.5829	59.9301	43.3561	36.6769	30.538	4781.62	6913.57	-0.531814	0.0187737	0.171547	SLC7A1	13	29509410	29595688	-	7692	protein_coding	solute carrier family 7 member 1 [Source:HGNC Symbol;Acc:HGNC:11057]	-
ENSG00000178982	5337	5679	6746	5821	5475	6070	104.509	131.668	144.005	113.127	117.031	130.43	5672.24	5980.46	-0.0762975	0.672717	0.883593	EIF3K	19	38619082	38636955	+	2798	protein_coding	eukaryotic translation initiation factor 3 subunit K [Source:HGNC Symbol;Acc:HGNC:24656]	-
ENSG00000117523	5677	6526	5754	6918	5792	4455	21.9463	29.8705	24.2486	26.5421	24.4418	18.8983	5568.31	6060.99	-0.122201	0.540431	0.820344	PRRC2C	1	171485551	171593511	+	14173	protein_coding	proline rich coiled-coil 2C [Source:HGNC Symbol;Acc:HGNC:24903]	-
ENSG00000205339	5508	5992	5844	6467	5704	5495	41.6542	53.6526	48.1782	48.5379	47.0876	45.6001	5752.37	5844.4	-0.0227959	0.890142	0.967202	IPO7	11	9384622	9448126	+	7245	protein_coding	importin 7 [Source:HGNC Symbol;Acc:HGNC:9852]	-
ENSG00000131504	4721	7243	7890	6165	4816	4171	35.0732	63.7109	63.899	45.4556	39.0562	34.0028	4913.93	6745.27	-0.456892	0.0613232	0.318199	DIAPH1	5	141515016	141619055	-	7375	protein_coding	diaphanous related formin 1 [Source:HGNC Symbol;Acc:HGNC:2876]	-
ENSG00000204525	6612	4134	5048	5837	6502	6862	144.505	106.973	120.266	126.605	155.117	164.563	6290.16	5239.54	0.263523	0.162796	0.503888	HLA-C	6	31268749	31272130	-	2507	protein_coding	major histocompatibility complex, class I, C [Source:HGNC Symbol;Acc:HGNC:4933]	-
ENSG00000204463	5689	6550	7433	6160	4931	4166	58.7009	80.0211	83.6082	63.0816	55.5401	47.1695	4949.38	6637.24	-0.423229	0.0348382	0.238406	BAG6	6	31639028	31652705	-	5310	protein_coding	BCL2 associated athanogene 6 [Source:HGNC Symbol;Acc:HGNC:13919]	-
ENSG00000204592	5870	5343	6532	6024	5583	5363	108.107	116.508	131.141	110.107	112.24	108.382	5531.64	5950.24	-0.105213	0.50109	0.800976	HLA-E	6	30489467	30494205	+	2975	protein_coding	major histocompatibility complex, class I, E [Source:HGNC Symbol;Acc:HGNC:4962]	-
ENSG00000245910	7248	4160	5182	4583	6096	7445	318.46	216.414	248.205	199.848	292.378	358.951	5967.34	5489.93	0.120177	0.617323	0.856188	SNHG6	8	66921684	66926398	-	1247	processed_transcript	small nucleolar RNA host gene 6 [Source:HGNC Symbol;Acc:HGNC:32965]	-
ENSG00000086758	6583	6953	6466	6278	4845	3561	20.7528	25.9525	22.2211	19.6421	16.6729	12.3185	4752.04	6734.89	-0.502997	0.0156322	0.154167	HUWE1	X	53532096	53686729	-	17380	protein_coding	HECT, UBA and WWE domain containing 1, E3 ubiquitin protein ligase [Source:HGNC Symbol;Acc:HGNC:30892]	-
ENSG00000115091	4855	6448	7069	6293	4996	5002	22.0771	34.7161	35.0418	28.4003	24.7992	24.9591	5294.47	6220.91	-0.232531	0.27017	0.625015	ACTR3	2	113889960	113962596	+	12049	protein_coding	ARP3 actin related protein 3 homolog [Source:HGNC Symbol;Acc:HGNC:170]	-
ENSG00000152601	4476	6357	5847	6754	5491	5655	24.5511	41.2846	34.9615	36.7668	32.8772	34.0367	5822.57	5660.64	0.0408197	0.846234	0.951326	MBNL1	3	152243828	152465780	+	9989	protein_coding	muscleblind like splicing regulator 1 [Source:HGNC Symbol;Acc:HGNC:6923]	-
ENSG00000116754	6196	4122	4151	6080	6566	7410	40.0662	31.5594	29.2614	39.0196	46.3478	52.5797	6571.2	4805.81	0.45126	0.0208552	0.1807	SRSF11	1	70205682	70253052	+	8473	protein_coding	serine and arginine rich splicing factor 11 [Source:HGNC Symbol;Acc:HGNC:10782]	-
ENSG00000179051	5223	6299	7152	6244	5399	4184	69.3576	99.0375	103.533	82.2906	78.2618	60.9676	5138.51	6307.8	-0.295687	0.159861	0.500037	RCC2	1	17406760	17439724	-	4126	protein_coding	regulator of chromosome condensation 2 [Source:HGNC Symbol;Acc:HGNC:30297]	-
ENSG00000101265	6435	5385	5615	6474	5675	4895	61.2216	60.6591	58.2347	61.1283	58.9365	51.1025	5541.95	5831.67	-0.0734827	0.637524	0.866249	RASSF2	20	4780023	4823645	-	5759	protein_coding	Ras association domain family member 2 [Source:HGNC Symbol;Acc:HGNC:9883]	-
ENSG00000166197	6007	6336	6688	5733	5102	4460	82.9031	103.534	100.62	78.525	76.8627	67.5431	4975.72	6406.98	-0.364648	0.0312846	0.224832	NOLC1	10	102152176	102163871	+	3970	protein_coding	nucleolar and coiled-body phosphoprotein 1 [Source:HGNC Symbol;Acc:HGNC:15608]	-
ENSG00000164032	2922	7649	9179	5242	4218	5018	69.5168	215.461	238.057	123.771	109.541	131.001	4716.98	6772.03	-0.521664	0.123512	0.44211	H2AFZ	4	99948086	99950388	-	2303	protein_coding	H2A histone family member Z [Source:HGNC Symbol;Acc:HGNC:4741]	-
ENSG00000107099	4711	6671	6843	6725	5321	3814	18.7258	31.3959	29.6518	26.5298	23.0879	16.6357	5134.27	6182	-0.267799	0.272323	0.627399	DOCK8	9	214854	465259	+	13784	protein_coding	dedicator of cytokinesis 8 [Source:HGNC Symbol;Acc:HGNC:19191]	-
ENSG00000106105	5211	6570	7408	5712	4614	4510	68.765	102.652	106.567	74.8079	66.4639	65.3065	4822.11	6488.9	-0.428207	0.0358235	0.241251	GARS	7	30594681	30634033	+	4152	protein_coding	glycyl-tRNA synthetase [Source:HGNC Symbol;Acc:HGNC:4162]	-
ENSG00000122218	5589	5926	6250	6302	5460	4450	39.6508	49.7775	48.3363	44.372	42.2836	34.6426	5266.66	5981.61	-0.183544	0.308438	0.66098	COPA	1	160288686	160343400	-	7723	protein_coding	coatomer protein complex subunit alpha [Source:HGNC Symbol;Acc:HGNC:2230]	-
ENSG00000165672	4536	6485	6958	5704	5007	5286	72.733	123.118	121.624	90.7719	87.6392	93.0077	5214.1	6098.87	-0.226031	0.302867	0.655013	PRDX3	10	119167703	119178833	-	3417	protein_coding	peroxiredoxin 3 [Source:HGNC Symbol;Acc:HGNC:9354]	-
ENSG00000140968	5631	8011	8789	4305	3645	3592	59.7683	100.676	101.695	45.3494	42.2324	41.8365	3755.85	7607.56	-1.01821	4.22465e-06	0.000429899	IRF8	16	85898803	85922609	+	5162	protein_coding	interferon regulatory factor 8 [Source:HGNC Symbol;Acc:HGNC:5358]	IRF
ENSG00000137876	5592	5453	5937	5684	5115	6137	101.824	117.563	117.848	102.718	101.669	122.623	5531.95	5704.92	-0.0443946	0.789721	0.930094	RSL24D1	15	55180806	55197067	-	3009	protein_coding	ribosomal L24 domain containing 1 [Source:HGNC Symbol;Acc:HGNC:18479]	-
ENSG00000143851	6478	4945	5934	6034	5255	5259	60.0967	54.3163	60.0113	55.5557	53.2164	53.5361	5389.25	5791.56	-0.103897	0.482723	0.788841	PTPN7	1	202147013	202161588	-	5906	protein_coding	protein tyrosine phosphatase, non-receptor type 7 [Source:HGNC Symbol;Acc:HGNC:9659]	-
ENSG00000142347	5798	6238	7230	5683	4773	4178	37.1592	47.3356	50.5129	36.1476	33.392	29.3826	4754.49	6488.86	-0.44858	0.0149557	0.151304	MYO1F	19	8520790	8577577	-	8549	protein_coding	myosin IF [Source:HGNC Symbol;Acc:HGNC:7600]	-
ENSG00000105401	6835	4662	5909	5665	5138	5682	123.147	99.452	116.058	101.298	101.052	112.337	5380.08	5789.92	-0.106008	0.517021	0.809414	CDC37	19	10391134	10420121	-	3041	protein_coding	cell division cycle 37 [Source:HGNC Symbol;Acc:HGNC:1735]	-
ENSG00000105339	4848	5435	5763	7073	5448	5259	18.1066	24.034	23.4638	26.2174	22.2112	21.5531	5771.78	5410.75	0.0933119	0.610793	0.853913	DENND3	8	141117278	141195808	+	14670	protein_coding	DENN domain containing 3 [Source:HGNC Symbol;Acc:HGNC:29134]	-
ENSG00000185198	4525	4777	5376	6521	5796	6658	227.455	284.306	294.586	325.315	318.03	367.244	6192.92	4941.32	0.325789	0.0609449	0.317826	PRSS57	19	685546	695498	-	1090	protein_coding	serine protease 57 [Source:HGNC Symbol;Acc:HGNC:31397]	-
ENSG00000060138	6682	4664	5322	5824	5621	5530	42.5213	35.1409	36.9191	36.782	39.046	38.6153	5539.72	5546.41	-0.00183536	0.990722	0.997313	YBX3	12	10699089	10723312	-	8610	protein_coding	Y-box binding protein 3 [Source:HGNC Symbol;Acc:HGNC:2428]	CSD
ENSG00000116852	4151	7711	8954	5549	4285	2991	18.7189	41.171	44.017	24.8345	21.0931	14.8005	4148.21	7097.66	-0.774758	0.00959252	0.118048	KIF21B	1	200969390	201023700	-	12150	protein_coding	kinesin family member 21B [Source:HGNC Symbol;Acc:HGNC:29442]	-
ENSG00000116584	5155	6713	7733	5862	4387	3760	30.9189	47.6722	50.5613	34.8943	28.7227	24.7466	4538.13	6632.94	-0.547437	0.0158	0.155334	ARHGEF2	1	155946851	156007070	-	9135	protein_coding	Rho/Rac guanine nucleotide exchange factor 2 [Source:HGNC Symbol;Acc:HGNC:682]	-
ENSG00000148672	5277	4868	5271	6013	5941	6092	82.1621	89.7406	89.4649	92.9156	100.973	104.082	5895.06	5170.9	0.189104	0.210614	0.563145	GLUD1	10	87050486	87094866	-	3519	protein_coding	glutamate dehydrogenase 1 [Source:HGNC Symbol;Acc:HGNC:4335]	-
ENSG00000198911	5096	5878	6649	6494	5054	4232	36.9474	50.4589	52.5516	46.7283	39.9992	33.6692	5115.16	5946.23	-0.217082	0.288697	0.641759	SREBF2	22	41833079	41907308	+	7557	protein_coding	sterol regulatory element binding transcription factor 2 [Source:HGNC Symbol;Acc:HGNC:11290]	bHLH
ENSG00000101361	6360	4670	5776	5248	5228	6046	64.5547	56.1231	63.9107	52.8661	57.9253	67.3399	5405.9	5601.86	-0.0514657	0.761583	0.919672	NOP56	20	2652145	2658393	+	5398	protein_coding	NOP56 ribonucleoprotein [Source:HGNC Symbol;Acc:HGNC:15911]	-
ENSG00000143612	4691	5102	6145	5734	5304	6267	96.2626	123.961	137.464	116.779	118.811	141.119	5654.73	5369.22	0.0747906	0.694932	0.890776	C1orf43	1	154206696	154220637	-	2670	protein_coding	chromosome 1 open reading frame 43 [Source:HGNC Symbol;Acc:HGNC:29876]	-
ENSG00000100823	6804	5344	6098	5236	4419	5243	197.663	183.816	193.119	150.964	140.135	167.138	4858.78	6092.57	-0.326493	0.0359429	0.241743	APEX1	14	20455191	20457772	+	1886	protein_coding	apurinic/apyrimidinic endodeoxyribonuclease 1 [Source:HGNC Symbol;Acc:HGNC:587]	-
ENSG00000182095	6040	6308	6700	5718	4564	3688	26.323	32.5495	31.8309	24.7318	21.7124	17.6369	4529.28	6410.96	-0.501145	0.00804942	0.106694	TNRC18	7	5306790	5425414	-	12572	protein_coding	trinucleotide repeat containing 18 [Source:HGNC Symbol;Acc:HGNC:11962]	-
ENSG00000186298	4169	6740	6865	5656	4633	4691	33.0757	63.3127	59.3736	44.5348	40.1238	40.8391	4872.56	6047.6	-0.311574	0.192916	0.541938	PPP1CC	12	110719680	110742939	-	6906	protein_coding	protein phosphatase 1 catalytic subunit gamma [Source:HGNC Symbol;Acc:HGNC:9283]	-
ENSG00000168066	6281	5386	5995	5681	4831	4494	57.6252	58.5065	59.9582	51.7275	48.3819	45.2429	4880.19	5912.2	-0.276712	0.0644014	0.326019	SF1	11	64764606	64778786	-	5972	protein_coding	splicing factor 1 [Source:HGNC Symbol;Acc:HGNC:12950]	-
ENSG00000198176	4224	6618	7101	5859	4600	4252	61.8642	114.762	113.373	85.1633	73.5421	68.3349	4775.13	6099.29	-0.352986	0.145562	0.477651	TFDP1	13	113584721	113641470	+	3741	protein_coding	transcription factor Dp-1 [Source:HGNC Symbol;Acc:HGNC:11749]	E2F
ENSG00000089597	6200	5427	6087	5318	4952	4618	67.5347	69.9921	72.2794	57.4906	58.8815	55.1979	4851.81	5933.09	-0.290241	0.0461753	0.275253	GANAB	11	62624826	62646726	-	5030	protein_coding	glucosidase II alpha subunit [Source:HGNC Symbol;Acc:HGNC:4138]	-
ENSG00000117868	4247	7277	7000	5766	4312	3952	32.7831	66.508	58.9035	44.1728	36.3336	33.4748	4548.46	6312.81	-0.47278	0.0630492	0.322679	ESYT2	7	158730995	158830253	-	7098	protein_coding	extended synaptotagmin 2 [Source:HGNC Symbol;Acc:HGNC:22211]	-
ENSG00000130024	4740	4975	5181	6074	5816	5724	46.9291	58.3192	55.9183	59.6832	62.8566	62.1867	5747.29	5014.28	0.196917	0.222495	0.577855	PHF10	6	169703905	169725566	-	5534	protein_coding	PHD finger protein 10 [Source:HGNC Symbol;Acc:HGNC:18250]	-
ENSG00000042493	7531	6110	7934	3863	3248	3746	158.276	152.04	181.773	80.575	74.5145	86.39	3539.29	7212.4	-1.02703	2.47819e-10	1.10959e-07	CAPG	2	85394748	85418432	-	2607	protein_coding	capping actin protein, gelsolin like [Source:HGNC Symbol;Acc:HGNC:1474]	-
ENSG00000117676	5359	5472	6653	5904	4708	4310	49.9016	60.3297	67.5342	54.562	47.8553	44.0394	4844.81	5880.51	-0.279405	0.126997	0.447913	RPS6KA1	1	26529761	26575030	+	5884	protein_coding	ribosomal protein S6 kinase A1 [Source:HGNC Symbol;Acc:HGNC:10430]	-
ENSG00000134684	4813	5844	6973	5868	4739	4106	32.1122	46.1656	50.7166	38.856	34.5147	30.0612	4775.27	5955.45	-0.31852	0.13157	0.455553	YARS	1	32775237	32818153	-	8212	protein_coding	tyrosyl-tRNA synthetase [Source:HGNC Symbol;Acc:HGNC:12840]	-
ENSG00000136527	5013	5245	5572	5713	5235	5522	23.3379	28.911	28.2781	26.3962	26.6038	28.2094	5373.29	5328.15	0.0122436	0.940043	0.981767	TRA2B	3	185915906	185938136	-	11769	protein_coding	transformer 2 beta homolog [Source:HGNC Symbol;Acc:HGNC:10781]	-
ENSG00000056097	4444	6000	5996	5931	4933	4978	35.8492	57.3074	52.7282	47.484	43.4389	44.065	5154.51	5570.61	-0.111877	0.584076	0.841176	ZFR	5	32354350	32444761	-	6792	protein_coding	zinc finger RNA binding protein [Source:HGNC Symbol;Acc:HGNC:17277]	-
ENSG00000029363	4927	5975	5709	5526	4927	5203	28.3176	40.6599	35.7692	31.5209	30.9114	32.8141	5104.73	5613.9	-0.137064	0.452099	0.767842	BCLAF1	6	136256627	136289851	-	9533	protein_coding	BCL2 associated transcription factor 1 [Source:HGNC Symbol;Acc:HGNC:16863]	Others
ENSG00000124795	2681	7408	7269	5717	4433	4650	33.6833	110.198	99.5561	71.2851	60.7963	64.1068	4810.1	5968.53	-0.311219	0.346862	0.693798	DEK	6	18223868	18264823	-	4361	protein_coding	DEK proto-oncogene [Source:HGNC Symbol;Acc:HGNC:2768]	-
ENSG00000105281	4300	6311	7619	5459	4164	4037	70.7077	122.871	136.575	89.0891	74.7432	72.8435	4433.57	6184.68	-0.480125	0.0480367	0.281645	SLC1A5	19	46774883	46788594	-	3332	protein_coding	solute carrier family 1 member 5 [Source:HGNC Symbol;Acc:HGNC:10943]	-
ENSG00000106976	5924	2962	3099	6531	6599	6763	30.1232	17.833	17.1784	32.9594	36.6291	37.7363	6501.48	3945.7	0.720322	0.00194908	0.0432023	DNM1	9	128191655	128255248	+	10775	protein_coding	dynamin 1 [Source:HGNC Symbol;Acc:HGNC:2972]	-
ENSG00000171490	5991	4706	5047	5540	5433	5128	53.2266	49.5035	48.8808	48.8486	52.6904	49.9932	5253.8	5256.53	-0.000801721	0.995674	0.999117	RSL1D1	16	11833850	11851585	-	6167	protein_coding	ribosomal L1 domain containing 1 [Source:HGNC Symbol;Acc:HGNC:24534]	-
ENSG00000248527	4837	2544	3230	6025	6369	8626	389.164	242.341	283.292	481.09	559.358	761.551	6899.17	3502.41	0.977901	3.4724e-05	0.00221203	MTATP6P1	1	633696	634376	+	681	unprocessed_pseudogene	MT-ATP6 pseudogene 1 [Source:HGNC Symbol;Acc:HGNC:44575]	-
ENSG00000111679	4667	5462	7219	5768	4503	4008	51.0493	70.7389	86.0806	62.6168	53.7671	48.1076	4632.22	5853.76	-0.337563	0.12418	0.443173	PTPN6	12	6946468	6961316	+	5009	protein_coding	protein tyrosine phosphatase, non-receptor type 6 [Source:HGNC Symbol;Acc:HGNC:9658]	-
ENSG00000145495	4903	4796	4702	6242	5525	5233	23.6977	27.4459	24.7743	29.942	29.15	27.7541	5534.84	4838.36	0.194114	0.204713	0.556955	2022-03-06	5	10353703	10440388	+	11336	protein_coding	membrane associated ring-CH-type finger 6 [Source:HGNC Symbol;Acc:HGNC:30550]	-
ENSG00000187840	4716	5378	7292	5090	4335	4572	240.812	325.146	405.907	257.95	241.632	256.179	4559.1	5862.73	-0.362762	0.0826567	0.365186	EIF4EBP1	8	38030341	38060365	+	1073	protein_coding	eukaryotic translation initiation factor 4E binding protein 1 [Source:HGNC Symbol;Acc:HGNC:3288]	-
ENSG00000118816	4495	5505	6098	5846	4827	4494	65.8333	95.4612	97.3596	84.9743	77.1712	72.2241	4929.29	5440.04	-0.142119	0.472887	0.782602	CCNI	4	77047158	77076005	-	3741	protein_coding	cyclin I [Source:HGNC Symbol;Acc:HGNC:1595]	-
ENSG00000162511	5717	4451	5267	5384	5318	5011	95.6738	88.1935	96.0868	89.4217	97.1484	92.0201	5127.9	5153	-0.00710582	0.961859	0.988649	LAPTM5	1	30732469	30757820	-	3274	protein_coding	lysosomal protein transmembrane 5 [Source:HGNC Symbol;Acc:HGNC:29612]	-
ENSG00000111229	4230	5116	5889	5292	5019	5584	76.6158	109.714	116.277	95.1286	99.2334	110.983	5192.91	5146.35	0.0130624	0.947819	0.985108	ARPC3	12	110434825	110450422	-	3025	protein_coding	actin related protein 2/3 complex subunit 3 [Source:HGNC Symbol;Acc:HGNC:706]	-
ENSG00000163466	4699	4891	5759	5419	4865	5396	39.2349	48.3525	52.4192	44.9055	44.3417	49.4393	5116.41	5165.11	-0.0136098	0.937767	0.980967	ARPC2	2	218217094	218254356	+	6562	protein_coding	actin related protein 2/3 complex subunit 2 [Source:HGNC Symbol;Acc:HGNC:705]	-
ENSG00000168385	5235	4539	4670	5841	5385	5310	38.876	39.9098	37.8057	43.0492	43.6529	43.2706	5391.2	4836.15	0.156758	0.274314	0.628875	2022-09-02	2	241315100	241354027	+	7378	protein_coding	septin 2 [Source:HGNC Symbol;Acc:HGNC:7729]	-
ENSG00000132507	5147	6017	7625	4707	4055	3426	100.18	138.663	161.786	90.9248	86.1546	73.1722	3960.5	6340.37	-0.678793	0.00124284	0.0321396	EIF5A	17	7306999	7312463	+	2815	protein_coding	eukaryotic translation initiation factor 5A [Source:HGNC Symbol;Acc:HGNC:3300]	-
ENSG00000113368	3353	7140	7878	5296	3810	3426	50.5675	127.494	129.518	79.2683	62.7228	56.6968	4058.18	6282.29	-0.63035	0.0381873	0.250391	LMNB1	5	126776623	126837020	+	3633	protein_coding	lamin B1 [Source:HGNC Symbol;Acc:HGNC:6637]	-
ENSG00000149100	5562	4430	4844	4959	5022	6072	41.0263	38.6892	38.9504	36.3027	40.4362	49.147	5257.07	4955.56	0.0851339	0.62422	0.859592	EIF3M	11	32583798	32606262	+	7428	protein_coding	eukaryotic translation initiation factor 3 subunit M [Source:HGNC Symbol;Acc:HGNC:24460]	-
ENSG00000020181	8456	4718	4871	4640	4379	3795	65.6149	43.346	41.2032	35.7329	37.0915	32.3134	4173.69	5961.11	-0.514344	0.0151948	0.15225	ADGRA2	8	37784191	37844896	+	7061	protein_coding	adhesion G protein-coupled receptor A2 [Source:HGNC Symbol;Acc:HGNC:17849]	-
ENSG00000139641	5089	5770	6708	5311	4275	3688	50.7605	68.1434	72.9395	52.5755	46.5471	40.3662	4307.68	5924.49	-0.459664	0.0203611	0.178855	ESYT1	12	56118250	56144671	+	5493	protein_coding	extended synaptotagmin 1 [Source:HGNC Symbol;Acc:HGNC:29534]	-
ENSG00000168159	5201	5111	6429	5367	4697	4033	86.7471	100.932	116.893	88.8409	85.5167	73.8125	4583.31	5624.96	-0.295377	0.10135	0.403418	RNF187	1	228487061	228495766	+	3285	protein_coding	ring finger protein 187 [Source:HGNC Symbol;Acc:HGNC:27146]	-
ENSG00000197157	7007	5025	5593	4750	4377	4063	59.0639	50.1511	51.3938	39.7372	40.2744	37.5812	4297.23	5869.18	-0.449808	0.00392237	0.0673985	SND1	7	127652180	128092609	+	6500	protein_coding	staphylococcal nuclease and tudor domain containing 1 [Source:HGNC Symbol;Acc:HGNC:30646]	-
ENSG00000106263	5814	5496	6272	5012	4134	4053	35.4024	39.624	41.6331	30.2888	27.4783	27.0812	4292.24	5901.48	-0.459263	0.00357987	0.063796	EIF3B	7	2354086	2380745	+	8998	protein_coding	eukaryotic translation initiation factor 3 subunit B [Source:HGNC Symbol;Acc:HGNC:3280]	-
ENSG00000120802	3018	6532	6615	5690	4339	4541	19.2432	49.3127	45.9795	36.0068	30.2003	31.7719	4733.39	5533.24	-0.225141	0.441969	0.76388	TMPO	12	98515512	98550379	+	8593	protein_coding	thymopoietin [Source:HGNC Symbol;Acc:HGNC:11875]	-
ENSG00000178952	5531	5622	7081	4710	3812	3942	133.441	160.595	186.233	112.777	100.393	104.361	4054.12	6131.92	-0.596871	0.000912858	0.0257787	TUFM	16	28842411	28846408	-	2271	protein_coding	Tu translation elongation factor, mitochondrial [Source:HGNC Symbol;Acc:HGNC:12420]	-
ENSG00000172053	4561	5196	6039	5314	4975	4576	53.0795	71.5962	76.6139	61.3765	63.2008	58.4368	4844.13	5327.86	-0.137232	0.461282	0.774334	QARS	3	49095932	49105135	-	4708	protein_coding	glutaminyl-tRNA synthetase [Source:HGNC Symbol;Acc:HGNC:9751]	-
ENSG00000143621	4417	5865	6756	4924	4190	4480	106.098	166.802	176.906	117.384	109.864	118.084	4428.5	5768.26	-0.381227	0.0741576	0.348777	ILF2	1	153661788	153671048	-	2281	protein_coding	interleukin enhancer binding factor 2 [Source:HGNC Symbol;Acc:HGNC:6037]	-
ENSG00000165458	3463	5928	6832	5872	4444	4090	29.1055	58.9909	62.5959	48.9803	40.7717	37.7207	4671.89	5522.9	-0.241303	0.366524	0.710089	INPPL1	11	72223701	72239105	+	6519	protein_coding	inositol polyphosphate phosphatase like 1 [Source:HGNC Symbol;Acc:HGNC:6080]	-
ENSG00000077097	5161	5871	5651	5317	4370	4201	46.7857	63.0152	55.8444	47.8364	43.2437	41.7893	4514.86	5628.57	-0.317956	0.0709333	0.340667	TOP2B	3	25597905	25664907	-	6044	protein_coding	DNA topoisomerase II beta [Source:HGNC Symbol;Acc:HGNC:11990]	-
ENSG00000127483	5910	4039	4257	5901	5357	5043	43.5112	35.208	34.1659	43.1174	43.0524	40.7414	5309.88	4723.04	0.168879	0.313066	0.664931	HP1BP3	1	20742661	20787323	-	7442	protein_coding	heterochromatin protein 1 binding protein 3 [Source:HGNC Symbol;Acc:HGNC:24973]	-
ENSG00000083312	3864	5496	5086	6070	5300	4669	17.6763	29.7684	25.3634	27.5586	26.4663	23.4376	5215.96	4902.56	0.0895422	0.674968	0.88477	TNPO1	5	72816312	72916733	+	11977	protein_coding	transportin 1 [Source:HGNC Symbol;Acc:HGNC:6401]	-
ENSG00000127616	5074	5920	6693	5471	4093	3196	17.6198	24.3404	25.3366	18.8552	15.5151	12.1784	4129.1	5969.54	-0.531666	0.0154823	0.153656	SMARCA4	19	10960825	11079426	+	15778	protein_coding	SWI/SNF related, matrix associated, actin dependent regulator of chromatin, subfamily a, member 4 [Source:HGNC Symbol;Acc:HGNC:11100]	-
ENSG00000152558	5413	4649	4467	5429	4961	5500	63.8218	64.9	57.4146	63.5278	63.8502	71.1585	5186.9	4862.94	0.0930322	0.548245	0.823656	TMEM123	11	102396332	102470384	-	4647	protein_coding	transmembrane protein 123 [Source:HGNC Symbol;Acc:HGNC:30138]	-
ENSG00000140350	4003	5124	6116	5755	4686	4725	29.0728	44.0621	48.4222	41.4821	37.1507	37.6562	4932.14	5155.57	-0.0638117	0.76368	0.920736	ANP32A	15	68778535	68820897	-	7544	protein_coding	acidic nuclear phosphoprotein 32 family member A [Source:HGNC Symbol;Acc:HGNC:13233]	-
ENSG00000148773	1723	8754	7829	5890	3641	2547	7.37125	44.3421	36.5122	25.0083	17.0035	11.9569	3885.84	6352.39	-0.709045	0.344578	0.692648	MKI67	10	128096659	128126385	-	12807	protein_coding	marker of proliferation Ki-67 [Source:HGNC Symbol;Acc:HGNC:7107]	-
ENSG00000105220	5294	5404	6427	5218	4221	3689	27.1591	32.8248	35.9432	26.5674	23.638	20.767	4261.43	5759.8	-0.434573	0.0179452	0.166501	GPI	19	34359480	34402413	+	10680	protein_coding	glucose-6-phosphate isomerase [Source:HGNC Symbol;Acc:HGNC:4458]	-
ENSG00000177192	5725	4552	5604	5072	4355	4903	54.7234	51.5174	58.3944	48.116	45.441	51.4272	4672.2	5305.47	-0.183408	0.23358	0.589383	PUS1	12	131929200	131945896	+	5732	protein_coding	pseudouridylate synthase 1 [Source:HGNC Symbol;Acc:HGNC:15508]	-
ENSG00000115484	4738	4985	5480	5726	4678	4584	91.7301	114.271	115.657	110.023	98.8643	97.3857	4872.92	5117.72	-0.0705991	0.677688	0.885629	CCT4	2	61868089	61888804	-	2830	protein_coding	chaperonin containing TCP1 subunit 4 [Source:HGNC Symbol;Acc:HGNC:1617]	-
ENSG00000077147	5160	4493	4461	5409	5030	5595	37.5206	38.6822	35.3613	39.0347	39.9255	44.643	5236.1	4726.09	0.147832	0.335014	0.685164	TM9SF3	10	96518109	96587452	-	7535	protein_coding	transmembrane 9 superfamily member 3 [Source:HGNC Symbol;Acc:HGNC:21529]	-
ENSG00000159140	5642	5485	5075	5534	4726	3683	23.4685	27.0136	23.0125	22.8457	21.4589	16.8107	4525.82	5442.54	-0.266003	0.14348	0.474594	SON	21	33542618	33577481	+	13172	protein_coding	SON DNA binding protein [Source:HGNC Symbol;Acc:HGNC:11183]	-
ENSG00000165731	3980	6268	6375	5597	4105	3742	31.5534	58.8363	55.0958	44.0384	35.5253	32.5537	4356.21	5652.69	-0.375729	0.12565	0.445589	RET	10	43077027	43130351	+	6911	protein_coding	ret proto-oncogene [Source:HGNC Symbol;Acc:HGNC:9967]	-
ENSG00000005379	3791	5373	5524	5653	4817	4895	18.294	30.6991	29.0592	27.0736	25.3743	25.9203	5002.46	4982.29	0.00595543	0.977856	0.993359	TSPOAP1	17	58301228	58328760	-	11354	protein_coding	TSPO associated protein 1 [Source:HGNC Symbol;Acc:HGNC:16831]	-
ENSG00000196576	5601	3826	4229	5994	5466	4917	42.2875	34.2015	34.8064	44.9134	45.0483	40.7362	5332.37	4540.77	0.231757	0.162419	0.50332	PLXNB2	22	50274979	50307627	-	7257	protein_coding	plexin B2 [Source:HGNC Symbol;Acc:HGNC:9104]	-
ENSG00000116489	4147	4627	5106	5638	4933	5471	55.0158	72.6787	73.8431	74.2321	71.4376	79.6441	5231.58	4679.52	0.160981	0.366782	0.710312	CAPZA1	1	112619173	112671619	+	4130	protein_coding	capping actin protein of muscle Z-line subunit alpha 1 [Source:HGNC Symbol;Acc:HGNC:1488]	-
ENSG00000174437	5534	5209	5578	5423	4367	3784	22.0596	24.5848	24.2389	21.4542	19.0022	16.5517	4405.31	5477.52	-0.314175	0.0629691	0.32248	ATP2A2	12	110280756	110351093	+	13745	protein_coding	ATPase sarcoplasmic/endoplasmic reticulum Ca2+ transporting 2 [Source:HGNC Symbol;Acc:HGNC:812]	-
ENSG00000115677	4628	6036	6928	5234	3807	3259	20.8151	32.1431	33.9679	23.3632	18.6909	16.0843	3981.77	5953.38	-0.580166	0.0116948	0.131753	HDLBP	2	241227264	241317061	-	12182	protein_coding	high density lipoprotein binding protein [Source:HGNC Symbol;Acc:HGNC:4857]	-
ENSG00000143815	4125	5850	5589	5531	4270	4420	42.9922	72.1897	63.5002	57.2114	48.5798	50.55	4620.68	5280.97	-0.192555	0.369241	0.713063	LBR	1	225401502	225428925	-	5257	protein_coding	lamin B receptor [Source:HGNC Symbol;Acc:HGNC:6518]	-
ENSG00000113387	4071	5147	5961	4852	4422	5288	23.9223	35.8104	38.1853	28.2967	28.365	34.0978	4757.61	5132.86	-0.109458	0.605149	0.850902	SUB1	5	32531633	32604079	+	9324	protein_coding	SUB1 homolog, transcriptional regulator [Source:HGNC Symbol;Acc:HGNC:19985]	PC4
ENSG00000198563	5808	3995	4430	5420	5084	4907	45.4149	36.9864	37.7616	42.0614	43.395	42.1038	5025.07	4733.66	0.0860845	0.593294	0.845997	DDX39B	6	31530219	31542448	-	7007	protein_coding	DExD-box helicase 39B [Source:HGNC Symbol;Acc:HGNC:13917]	-
ENSG00000112118	2828	6818	7968	4771	3814	3427	42.4512	121.177	130.387	71.0777	62.4962	56.4492	3899.37	6033.35	-0.62963	0.0523582	0.294571	MCM3	6	52264009	52284881	-	3650	protein_coding	minichromosome maintenance complex component 3 [Source:HGNC Symbol;Acc:HGNC:6945]	-
ENSG00000123338	4948	5171	5569	5237	4624	3987	25.5853	31.6585	31.3917	26.8755	26.1001	22.6225	4503.48	5280.13	-0.229426	0.180935	0.527257	NCKAP1L	12	54497711	54548238	+	10596	protein_coding	NCK associated protein 1 like [Source:HGNC Symbol;Acc:HGNC:4862]	-
ENSG00000051523	5471	4703	6348	4251	4080	4659	89.2933	90.8827	112.944	68.8583	72.69	83.4408	4246.27	5532.13	-0.381675	0.0305087	0.221549	CYBA	16	88643283	88651152	-	3357	protein_coding	cytochrome b-245 alpha chain [Source:HGNC Symbol;Acc:HGNC:2577]	-
ENSG00000130511	5355	4607	5535	5319	4314	4379	98.6556	100.493	111.162	97.2536	86.7571	88.526	4556.81	5188.38	-0.187213	0.224932	0.580336	SSBP4	19	18418864	18434562	+	2974	protein_coding	single stranded DNA binding protein 4 [Source:HGNC Symbol;Acc:HGNC:15676]	-
ENSG00000179115	5744	5938	6802	4411	3363	3241	129.247	158.197	166.846	98.5042	82.6026	80.0234	3574.79	6219.09	-0.798719	8.51114e-06	0.000732846	FARSA	19	12922479	12934037	-	2435	protein_coding	phenylalanyl-tRNA synthetase subunit alpha [Source:HGNC Symbol;Acc:HGNC:3592]	-
ENSG00000105701	4355	5303	6637	4992	4104	4084	82.2232	118.545	136.601	93.5392	84.5816	84.6107	4286.52	5504.23	-0.360639	0.0852943	0.369546	FKBP8	19	18531751	18544077	-	2902	protein_coding	FK506 binding protein 8 [Source:HGNC Symbol;Acc:HGNC:3724]	-
ENSG00000184584	4619	3696	4432	6203	5277	5230	65.7341	62.2771	68.7572	87.6108	81.977	81.6729	5438.51	4259.03	0.352678	0.0177046	0.165455	TMEM173	5	139475534	139482935	-	3850	protein_coding	transmembrane protein 173 [Source:HGNC Symbol;Acc:HGNC:27962]	-
ENSG00000102317	6118	5425	6141	4055	3783	3778	89.8437	94.3261	98.3089	59.0993	60.6425	60.8799	3788.7	5925.24	-0.645165	1.00603e-05	0.000829761	RBM3	X	48574449	48579066	+	3731	protein_coding	RNA binding motif protein 3 [Source:HGNC Symbol;Acc:HGNC:9900]	-
ENSG00000178209	6900	4980	5256	4470	4035	3646	22.2502	19.0138	18.4763	14.3056	14.2033	12.9013	3955.68	5706.65	-0.528754	0.00105576	0.0287237	PLEC	8	143915147	143976734	-	16991	protein_coding	plectin [Source:HGNC Symbol;Acc:HGNC:9069]	-
ENSG00000176619	4295	5879	6808	5066	3903	3249	43.3218	70.2104	74.8581	50.7133	42.9739	35.9606	3959.31	5753.25	-0.539001	0.0219969	0.18695	LMNB2	19	2427638	2456996	-	5432	protein_coding	lamin B2 [Source:HGNC Symbol;Acc:HGNC:6638]	-
ENSG00000064607	5414	3504	4030	5282	5420	5444	35.0301	26.8436	28.4252	33.9183	38.2811	38.6522	5277.37	4298.91	0.2957	0.0897442	0.379385	SUGP2	19	18990888	19034023	-	8468	protein_coding	SURP and G-patch domain containing 2 [Source:HGNC Symbol;Acc:HGNC:18641]	-
ENSG00000104885	4125	5163	6050	5681	4367	3670	20.0506	29.7138	32.0578	27.4057	23.1712	19.575	4445.65	5185.22	-0.221882	0.31669	0.668719	DOT1L	19	2164149	2232578	+	11272	protein_coding	DOT1 like histone lysine methyltransferase [Source:HGNC Symbol;Acc:HGNC:24948]	-
ENSG00000079459	4603	5502	6498	5203	3602	3591	48.4813	68.6132	74.6085	54.3876	41.4132	41.5032	4015.58	5606.53	-0.481365	0.0241526	0.196315	FDFT1	8	11795573	11839309	+	5202	protein_coding	farnesyl-diphosphate farnesyltransferase 1 [Source:HGNC Symbol;Acc:HGNC:3629]	-
ENSG00000122034	4559	4627	5421	4725	4680	4916	83.2352	100.021	107.893	85.6155	93.2708	98.4879	4679.8	4912.2	-0.0698916	0.683476	0.88638	GTF3A	13	27424544	27435823	+	3001	protein_coding	general transcription factor IIIA [Source:HGNC Symbol;Acc:HGNC:4662]	zf-C2H2
ENSG00000215301	5207	4554	4491	5103	5035	4478	17.952	18.5897	16.8789	17.4608	18.949	16.9411	4766.67	4772.89	-0.00187084	0.990133	0.997313	DDX3X	X	41333284	41364472	+	15892	protein_coding	DEAD-box helicase 3 X-linked [Source:HGNC Symbol;Acc:HGNC:2745]	-
ENSG00000147454	6362	3407	3515	5013	5159	5334	42.7858	27.1289	25.7695	33.4593	37.8733	39.3634	5070.19	4382.61	0.210098	0.342864	0.690887	SLC25A37	8	23528805	23575463	+	8147	protein_coding	solute carrier family 25 member 37 [Source:HGNC Symbol;Acc:HGNC:29786]	-
ENSG00000136010	5232	4777	4608	5505	4727	3857	33.6973	36.4281	32.353	35.1882	33.2334	27.259	4576.1	4901.21	-0.0989366	0.560889	0.830391	ALDH1L2	12	105019784	105084577	-	8507	protein_coding	aldehyde dehydrogenase 1 family member L2 [Source:HGNC Symbol;Acc:HGNC:26777]	-
ENSG00000126261	4000	5718	6051	4576	4061	4290	45.5163	77.0381	75.0602	51.6781	50.4432	53.5671	4214.51	5349.46	-0.343925	0.115482	0.428032	UBA2	19	34428352	34471251	+	4815	protein_coding	ubiquitin like modifier activating enzyme 2 [Source:HGNC Symbol;Acc:HGNC:30661]	-
ENSG00000159840	3626	5431	6765	5827	3982	3056	57.0562	101.183	116.043	90.9982	68.3972	52.7669	4153.29	5369.34	-0.370369	0.180192	0.526631	ZYX	7	143381080	143391111	+	3482	protein_coding	zyxin [Source:HGNC Symbol;Acc:HGNC:13200]	-
ENSG00000197766	4807	4397	5100	5121	4150	5108	215.529	233.423	249.275	227.877	203.115	251.314	4687.54	4796.92	-0.0332452	0.840409	0.948554	CFD	19	859643	863630	+	1222	protein_coding	complement factor D [Source:HGNC Symbol;Acc:HGNC:2771]	-
ENSG00000081237	3860	4687	4600	5506	4937	5025	23.0683	33.1648	29.9683	32.6572	32.2073	32.9533	5041.82	4443.08	0.182517	0.318104	0.669999	PTPRC	1	198638457	198757476	+	9168	protein_coding	protein tyrosine phosphatase, receptor type C [Source:HGNC Symbol;Acc:HGNC:9666]	-
ENSG00000198408	5597	3375	3752	5248	5125	5433	42.3156	30.2116	30.9231	39.3779	42.2962	45.0732	5164.07	4214.88	0.292861	0.120807	0.437701	OGA	10	101784443	101818465	-	7247	protein_coding	O-GlcNAcase [Source:HGNC Symbol;Acc:HGNC:7056]	-
ENSG00000112576	2974	4631	5828	6363	4553	4160	28.0845	51.7791	59.9958	59.635	46.9338	43.1075	4882.31	4562.09	0.0979921	0.711971	0.898044	CCND3	6	41934933	42050357	-	5802	protein_coding	cyclin D3 [Source:HGNC Symbol;Acc:HGNC:1585]	-
ENSG00000105063	4232	5223	6161	5440	4106	3273	35.2229	51.4699	55.8993	44.9357	37.3045	29.8923	4150.02	5277.33	-0.34656	0.127978	0.449496	PPP6R1	19	55229780	55258995	-	6583	protein_coding	protein phosphatase 6 regulatory subunit 1 [Source:HGNC Symbol;Acc:HGNC:29195]	-
ENSG00000115875	4652	4512	5239	4457	4215	5225	63.0122	72.3616	77.3587	59.9157	62.3225	77.6613	4545.96	4837.79	-0.089764	0.617459	0.856225	SRSF7	2	38743599	38751494	-	4045	protein_coding	serine and arginine rich splicing factor 7 [Source:HGNC Symbol;Acc:HGNC:10789]	-
ENSG00000100813	5027	4055	4758	5033	4902	4389	30.2339	28.8755	31.195	30.0418	32.1826	28.9657	4670.47	4625.11	0.0140488	0.925055	0.977309	ACIN1	14	23058564	23095614	-	9110	protein_coding	apoptotic chromatin condensation inducer 1 [Source:HGNC Symbol;Acc:HGNC:17066]	-
ENSG00000103335	4701	5011	4987	5417	4294	3751	22.8099	28.788	26.3784	26.0858	22.7435	19.9716	4367.77	4950.26	-0.180463	0.317106	0.669094	PIEZO1	16	88715338	88785220	-	11292	protein_coding	piezo type mechanosensitive ion channel component 1 [Source:HGNC Symbol;Acc:HGNC:28993]	-
ENSG00000245532	6608	1519	1670	4529	6328	7492	15.9026	4.32822	4.38117	10.8172	16.6237	19.7847	6044.73	3150.26	0.940134	0.145545	0.477651	NEAT1	11	65422774	65445540	+	22767	lincRNA	nuclear paraspeckle assembly transcript 1 [Source:HGNC Symbol;Acc:HGNC:30815]	-
ENSG00000124422	4734	5653	6354	4543	3955	2760	38.0989	53.8663	55.7451	36.2861	34.745	24.374	3651.62	5653.6	-0.630514	0.0043777	0.0723341	USP22	17	20999593	21043760	-	6808	protein_coding	ubiquitin specific peptidase 22 [Source:HGNC Symbol;Acc:HGNC:12621]	-
ENSG00000175390	4506	4627	5695	4916	4057	4152	26.178	31.8273	36.0674	28.3446	25.7284	26.4689	4270.46	4987.88	-0.223945	0.206676	0.559285	EIF3F	11	7970251	8001862	+	9431	protein_coding	eukaryotic translation initiation factor 3 subunit F [Source:HGNC Symbol;Acc:HGNC:3275]	-
ENSG00000180104	4292	4321	4958	5427	4605	4319	28.7411	34.2596	36.1931	36.0676	33.6617	31.7366	4667.39	4562.88	0.0327784	0.844501	0.95039	EXOC3	5	443158	471937	+	8182	protein_coding	exocyst complex component 3 [Source:HGNC Symbol;Acc:HGNC:30378]	-
ENSG00000113648	4944	5613	6034	4234	3610	3480	15.2782	20.5373	20.3271	12.9855	12.1777	11.8007	3684.52	5596.24	-0.602864	0.000743978	0.0219565	H2AFY	5	135333900	135399914	-	17730	protein_coding	H2A histone family member Y [Source:HGNC Symbol;Acc:HGNC:4740]	-
ENSG00000141367	4477	4816	5246	5170	4235	3817	20.7246	26.3961	26.473	23.7521	21.4	19.3889	4294.73	4897.11	-0.18923	0.289187	0.642122	CLTC	17	59619689	59696956	+	11836	protein_coding	clathrin heavy chain [Source:HGNC Symbol;Acc:HGNC:2092]	-
ENSG00000124783	5260	3704	3663	4751	4825	5504	25.394	21.1724	19.2778	22.7638	25.4276	29.158	4935.25	4201.17	0.232209	0.206645	0.559285	SSR1	6	7268306	7347446	-	11349	protein_coding	signal sequence receptor subunit 1 [Source:HGNC Symbol;Acc:HGNC:11323]	-
ENSG00000078369	4227	5077	5761	5164	3990	3435	36.0914	51.3254	53.6222	43.7594	37.1883	32.1834	4081.4	5088.23	-0.31796	0.128563	0.450143	GNB1	1	1785285	1891117	-	6417	protein_coding	G protein subunit beta 1 [Source:HGNC Symbol;Acc:HGNC:4396]	-
ENSG00000167522	4939	4367	4548	5476	4437	3854	13.8504	14.4998	13.9034	15.2405	13.5824	11.8596	4468.71	4641.28	-0.054578	0.740668	0.908981	ANKRD11	16	89267619	89490561	-	19538	protein_coding	ankyrin repeat domain 11 [Source:HGNC Symbol;Acc:HGNC:21316]	-
ENSG00000082898	4056	4806	4793	5084	4325	4540	18.981	26.6292	24.4514	23.6124	22.0937	23.3136	4543.09	4611.66	-0.0214811	0.905168	0.971768	XPO1	2	61477849	61538626	-	11708	protein_coding	exportin 1 [Source:HGNC Symbol;Acc:HGNC:12825]	-
ENSG00000166888	6663	3946	4599	4255	4168	3960	50.023	35.0761	37.6391	31.7039	34.1578	32.6233	4040.81	5035.91	-0.31774	0.0876629	0.374324	STAT6	12	57095408	57132139	-	7298	protein_coding	signal transducer and activator of transcription 6 [Source:HGNC Symbol;Acc:HGNC:11368]	STAT
ENSG00000076928	4738	4404	5471	4526	4352	4100	30.0598	33.082	37.8384	28.4983	30.1399	28.5436	4232.85	4902.8	-0.211947	0.192799	0.541938	ARHGEF1	19	41883161	41930150	+	8636	protein_coding	Rho guanine nucleotide exchange factor 1 [Source:HGNC Symbol;Acc:HGNC:681]	-
ENSG00000135390	3817	4773	6058	4288	4102	4539	52.4015	77.5831	90.6623	58.4238	61.4723	68.3778	4224.42	4950.79	-0.228848	0.294485	0.648229	ATP5MC2	12	53632726	53677408	-	3991	protein_coding	ATP synthase membrane subunit c locus 2 [Source:HGNC Symbol;Acc:HGNC:842]	-
ENSG00000107566	4494	3924	4370	5067	4619	5000	42.5117	43.9499	45.0642	47.5706	47.6964	51.9013	4792.23	4282.86	0.162121	0.272955	0.628117	ERLIN1	10	100150094	100188334	-	5792	protein_coding	ER lipid raft associated 1 [Source:HGNC Symbol;Acc:HGNC:16947]	-
ENSG00000101444	5167	4843	5280	4375	3854	3941	72.7019	80.6819	80.9873	61.094	59.1945	60.8482	3965.49	5130.92	-0.371657	0.0125633	0.137878	AHCY	20	34280268	34311802	-	3894	protein_coding	adenosylhomocysteinase [Source:HGNC Symbol;Acc:HGNC:343]	-
ENSG00000100427	4197	4145	4427	5377	4691	4623	53.5152	62.5773	61.5352	68.0442	65.2929	64.6838	4783.78	4291.12	0.156898	0.310039	0.662389	MLC1	22	50059391	50085902	-	4297	protein_coding	megalencephalic leukoencephalopathy with subcortical cysts 1 [Source:HGNC Symbol;Acc:HGNC:17082]	-
ENSG00000170027	4747	4682	4993	5056	4332	3625	69.3572	80.9949	79.5261	73.3149	69.0912	58.1184	4227.6	4846.45	-0.196977	0.247761	0.603179	YWHAG	7	76326794	76359031	-	3750	protein_coding	tyrosine 3-monooxygenase/tryptophan 5-monooxygenase activation protein gamma [Source:HGNC Symbol;Acc:HGNC:12852]	-
ENSG00000204387	6826	2220	2950	3833	5640	5895	207.662	79.9644	97.8335	115.729	187.297	196.792	5060.81	3902.9	0.374649	0.246452	0.602144	C6orf48	6	31834608	31839766	+	1801	protein_coding	chromosome 6 open reading frame 48 [Source:HGNC Symbol;Acc:HGNC:19078]	-
ENSG00000148843	5730	4314	4878	4428	4260	3707	40.932	36.4873	37.9862	31.3927	33.2185	29.0579	4039.12	4976.42	-0.301116	0.051292	0.292396	PDCD11	10	103396626	103446292	+	7670	protein_coding	programmed cell death 11 [Source:HGNC Symbol;Acc:HGNC:13408]	-
ENSG00000078674	3984	5151	5044	5011	4263	3835	15.1114	23.133	20.8563	18.8636	17.6508	15.9619	4261.62	4799.6	-0.17136	0.390038	0.725838	PCM1	8	17922840	18029944	+	14445	protein_coding	pericentriolar material 1 [Source:HGNC Symbol;Acc:HGNC:8727]	-
ENSG00000143933	4007	4359	4844	4640	4257	5135	33.9537	43.7329	44.7453	39.0211	39.3762	47.7465	4585.6	4450.67	0.0431463	0.815108	0.938681	CALM2	2	47160082	47176601	-	6466	protein_coding	calmodulin 2 [Source:HGNC Symbol;Acc:HGNC:1445]	-
ENSG00000125977	4281	4482	5376	4388	4109	4604	88.3122	109.472	120.896	89.837	92.5282	104.218	4279.31	4758.57	-0.153106	0.396253	0.730207	EIF2S2	20	34088298	34112332	-	2656	protein_coding	eukaryotic translation initiation factor 2 subunit beta [Source:HGNC Symbol;Acc:HGNC:3266]	-
ENSG00000196498	4497	5447	5622	5066	3868	2733	17.6309	25.285	24.028	19.712	16.5539	11.7578	3773.13	5259.66	-0.479064	0.0373721	0.247009	NCOR2	12	124324415	124567589	-	13975	protein_coding	nuclear receptor corepressor 2 [Source:HGNC Symbol;Acc:HGNC:7673]	MYB
ENSG00000123066	4003	5205	4621	5509	4665	3181	5.86997	9.03701	7.38689	8.01745	7.46731	5.11855	4327.98	4683.1	-0.113624	0.620011	0.857508	MED13L	12	115953872	116277719	-	37364	protein_coding	mediator complex subunit 13 like [Source:HGNC Symbol;Acc:HGNC:22962]	-
ENSG00000189343	2611	3924	4744	5120	5123	5631	162.013	288.287	320.895	315.301	347	383.408	5191.19	3828.42	0.439413	0.0740735	0.348613	RPS2P46	17	19445970	19446852	-	883	processed_pseudogene	ribosomal protein S2 pseudogene 46 [Source:HGNC Symbol;Acc:HGNC:35839]	-
ENSG00000133318	4282	4060	4453	4997	4661	4698	40.5062	45.4731	45.9201	46.9135	48.1301	48.7665	4682.87	4295.03	0.124777	0.407554	0.738759	RTN3	11	63681446	63759891	+	5792	protein_coding	reticulon 3 [Source:HGNC Symbol;Acc:HGNC:10469]	-
ENSG00000072778	5740	3541	4263	4293	4177	5101	64.6446	47.2172	52.3373	47.9838	51.3508	63.039	4441.13	4491.06	-0.0162825	0.932879	0.979245	ACADVL	17	7217125	7225273	+	4865	protein_coding	acyl-CoA dehydrogenase very long chain [Source:HGNC Symbol;Acc:HGNC:92]	-
ENSG00000108848	5075	2841	2716	4659	5397	6417	34.1137	22.6109	19.9021	31.0813	39.6011	47.3323	5408.06	3511.44	0.622882	0.0100109	0.120863	LUC7L3	17	50719544	50756213	+	8151	protein_coding	LUC7 like 3 pre-mRNA splicing factor [Source:HGNC Symbol;Acc:HGNC:24309]	-
ENSG00000120254	5505	4198	4973	4438	4171	3818	60.0718	54.2388	59.1572	48.0633	49.6839	45.7175	4049.77	4896.7	-0.274018	0.0677934	0.333351	MTHFD1L	6	150865549	151101887	+	5021	protein_coding	methylenetetrahydrofolate dehydrogenase (NADP+ dependent) 1 like [Source:HGNC Symbol;Acc:HGNC:21055]	-
ENSG00000104852	6319	3595	4418	4171	3986	4599	73.9154	49.7897	56.3363	48.4217	50.8963	59.0314	4169.93	4741.15	-0.185373	0.348651	0.695128	SNRNP70	19	49085419	49108605	+	4684	protein_coding	small nuclear ribonucleoprotein U1 subunit 70 [Source:HGNC Symbol;Acc:HGNC:11150]	-
ENSG00000072274	3945	6846	6692	3009	2961	3501	27.4056	56.3096	50.6784	20.7456	22.4539	26.6881	3098.9	5959.16	-0.943297	0.000230591	0.0098149	TFRC	3	196027183	196082189	-	7887	protein_coding	transferrin receptor [Source:HGNC Symbol;Acc:HGNC:11763]	-
ENSG00000132182	4340	5660	6124	4470	3509	2795	29.0625	44.876	44.7049	29.7074	25.6501	20.5381	3491.17	5457.55	-0.644398	0.00408142	0.0691458	NUP210	3	13316235	13420309	-	8182	protein_coding	nucleoporin 210 [Source:HGNC Symbol;Acc:HGNC:30052]	-
ENSG00000120889	7085	2392	2635	4696	5095	4986	75.2596	30.0841	30.5125	49.5066	59.0784	58.1176	4834.13	3939.63	0.295033	0.342188	0.690857	TNFRSF10B	8	23020133	23069179	-	5158	protein_coding	TNF receptor superfamily member 10b [Source:HGNC Symbol;Acc:HGNC:11905]	-
ENSG00000116260	5435	4112	4763	4717	4064	3735	31.9821	28.6493	30.5537	27.5478	26.105	24.1174	4071.03	4773.26	-0.229594	0.135969	0.464018	QSOX1	1	180154834	180204030	+	9311	protein_coding	quiescin sulfhydryl oxidase 1 [Source:HGNC Symbol;Acc:HGNC:9756]	-
ENSG00000156467	3845	4079	4813	4177	4437	5394	21.6849	27.2376	29.5905	23.3797	27.3157	33.3814	4592.13	4288.24	0.0987876	0.623752	0.8594	UQCRB	8	96225920	96235634	-	9715	protein_coding	ubiquinol-cytochrome c reductase binding protein [Source:HGNC Symbol;Acc:HGNC:12582]	-
ENSG00000130985	4069	5116	6006	4705	3757	2990	34.6344	51.559	55.729	39.7459	34.9079	27.927	3712.31	5136.05	-0.468207	0.0369955	0.245244	UBA1	X	47190861	47215128	+	6437	protein_coding	ubiquitin like modifier activating enzyme 1 [Source:HGNC Symbol;Acc:HGNC:12469]	-
ENSG00000004399	2959	4183	4479	6520	4709	3775	16.6486	27.8661	27.472	36.4078	28.9218	23.3069	4852.63	3941.1	0.300333	0.218389	0.572975	PLXND1	3	129555175	129606818	-	9738	protein_coding	plexin D1 [Source:HGNC Symbol;Acc:HGNC:9107]	-
ENSG00000182162	5665	4329	4386	4265	4017	3839	69.6091	62.9807	58.7503	52.0114	53.8803	51.7628	3952.2	4796.65	-0.27943	0.0704208	0.339767	P2RY8	X	1462572	1537107	-	4459	protein_coding	P2Y receptor family member 8 [Source:HGNC Symbol;Acc:HGNC:15524]	-
ENSG00000025796	4092	4286	4483	4935	4315	4369	26.1094	32.3794	31.1822	31.2509	30.0542	30.5899	4436.37	4329.01	0.0354601	0.826172	0.94359	SEC63	6	107867756	107958189	-	8587	protein_coding	SEC63 homolog, protein translocation regulator [Source:HGNC Symbol;Acc:HGNC:21082]	-
ENSG00000124193	5286	3485	3853	4267	4557	4994	63.0571	49.2225	50.1051	50.5176	59.3401	65.3716	4524.79	4193.11	0.109671	0.553005	0.826527	SRSF6	20	43457928	43464247	+	4593	protein_coding	serine and arginine rich splicing factor 6 [Source:HGNC Symbol;Acc:HGNC:10788]	-
ENSG00000110931	3970	4752	5141	4661	4256	3642	31.3833	44.4773	44.3028	36.5679	36.7258	31.5923	4087.03	4682.34	-0.196047	0.308758	0.661272	CAMKK2	12	121237691	121298308	-	6931	protein_coding	calcium/calmodulin dependent protein kinase kinase 2 [Source:HGNC Symbol;Acc:HGNC:1470]	-
ENSG00000179091	4682	4876	5846	4074	3443	3478	129.888	160.16	176.795	112.168	104.264	105.876	3578.78	5183.62	-0.534399	0.00228215	0.0471816	CYC1	8	144095027	144097525	+	1975	protein_coding	cytochrome c1 [Source:HGNC Symbol;Acc:HGNC:2579]	-
ENSG00000166913	4813	4699	5322	4451	3723	3342	33.2416	38.426	40.0697	30.5096	28.0686	25.3283	3742.21	4983.46	-0.413144	0.0133983	0.142446	YWHAB	20	44885676	44908532	+	7933	protein_coding	tyrosine 3-monooxygenase/tryptophan 5-monooxygenase activation protein beta [Source:HGNC Symbol;Acc:HGNC:12849]	-
ENSG00000159377	4361	4207	5193	4283	3653	4575	110.723	126.467	143.73	107.923	101.243	127.461	4084.08	4621.47	-0.178315	0.322896	0.674232	PSMB4	1	151399534	151401944	+	2158	protein_coding	proteasome subunit beta 4 [Source:HGNC Symbol;Acc:HGNC:9541]	-
ENSG00000090621	4387	4778	5193	4384	3909	3540	35.4416	45.7031	45.7341	35.1503	34.4726	31.3821	3851.2	4837.73	-0.328905	0.0586135	0.312213	PABPC4	1	39560816	39576790	-	6782	protein_coding	poly(A) binding protein cytoplasmic 4 [Source:HGNC Symbol;Acc:HGNC:8557]	-
ENSG00000100380	4988	4022	4461	4020	4393	4305	65.9016	62.9166	64.2506	52.7119	63.3568	62.4131	4161.24	4501.33	-0.11343	0.473748	0.782627	ST13	22	40824535	40857022	-	4147	protein_coding	ST13, Hsp70 interacting protein [Source:HGNC Symbol;Acc:HGNC:11343]	-
ENSG00000100814	4241	2655	3156	4736	5502	5886	63.1428	46.8031	51.2234	69.9811	89.4208	96.1633	5287.43	3334.45	0.664926	0.000729309	0.0217268	CCNB1IP1	14	20311368	20333312	-	3680	protein_coding	cyclin B1 interacting protein 1 [Source:HGNC Symbol;Acc:HGNC:19437]	-
ENSG00000204713	4974	4088	4635	4421	4018	4010	34.1256	33.2077	34.6657	30.1029	30.0917	30.1892	4058.02	4579.52	-0.174436	0.224175	0.579424	TRIM27	6	28903002	28923989	-	7986	protein_coding	tripartite motif containing 27 [Source:HGNC Symbol;Acc:HGNC:9975]	-
ENSG00000146701	4604	4662	5669	4273	3556	3350	69.2816	83.0633	92.9961	63.8159	58.4127	55.3173	3634.34	5022.1	-0.466492	0.00815892	0.107444	MDH2	7	76048051	76067508	+	3641	protein_coding	malate dehydrogenase 2 [Source:HGNC Symbol;Acc:HGNC:6971]	-
ENSG00000155629	3606	5233	5244	5187	3763	3080	34.7169	59.6513	55.0368	49.5615	39.5468	32.5386	3892.1	4780.23	-0.296364	0.219415	0.574415	PIK3AP1	10	96593312	96720514	-	5691	protein_coding	phosphoinositide-3-kinase adaptor protein 1 [Source:HGNC Symbol;Acc:HGNC:30034]	-
ENSG00000094916	3566	4003	3643	5488	5194	4115	12.9908	17.2661	14.4674	19.8419	20.6548	16.4497	4815.14	3781.7	0.34869	0.0580486	0.311054	CBX5	12	54230940	54280133	-	15040	protein_coding	chromobox 5 [Source:HGNC Symbol;Acc:HGNC:1555]	-
ENSG00000196591	3585	4217	4725	4966	4056	4417	12.7044	17.6939	18.2534	17.4657	15.6901	17.1762	4374.99	4228.93	0.0491143	0.795729	0.930831	HDAC2	6	113933028	114011308	-	15461	protein_coding	histone deacetylase 2 [Source:HGNC Symbol;Acc:HGNC:4853]	-
ENSG00000125944	3353	5282	5918	4372	3572	3347	21.1747	39.4945	40.7413	27.4017	24.624	23.1939	3668.98	4946.49	-0.430898	0.0789181	0.358887	HNRNPR	1	23303771	23344336	-	8676	protein_coding	heterogeneous nuclear ribonucleoprotein R [Source:HGNC Symbol;Acc:HGNC:5047]	-
ENSG00000149136	2950	5388	6433	4500	3587	2966	25.5624	55.2792	60.7672	38.6996	33.9292	28.2023	3584.37	5033.95	-0.489851	0.0854067	0.369728	SSRP1	11	57325985	57335877	-	6323	protein_coding	structure specific recognition protein 1 [Source:HGNC Symbol;Acc:HGNC:11327]	HMG
ENSG00000261236	4866	4467	5551	4201	3283	3428	71.7464	77.9826	89.2226	61.4743	52.8398	55.4628	3546.9	4992.07	-0.492993	0.003206	0.0594635	BOP1	8	144262102	144291370	-	3716	protein_coding	block of proliferation 1 [Source:HGNC Symbol;Acc:HGNC:15519]	-
ENSG00000058262	5615	3940	4557	3890	3830	3954	65.4987	54.4168	57.9479	45.0345	48.769	50.6119	3813.55	4696.8	-0.300673	0.0611703	0.317939	SEC61A1	3	128051641	128071683	+	4697	protein_coding	Sec61 translocon alpha 1 subunit [Source:HGNC Symbol;Acc:HGNC:18276]	-
ENSG00000213442	6061	3604	4444	3794	3795	4077	628.947	442.801	502.712	390.733	429.877	464.241	3814.01	4673.69	-0.29342	0.117901	0.432038	RPL18AP3	12	104265309	104265836	+	528	processed_pseudogene	ribosomal protein L18a pseudogene 3 [Source:HGNC Symbol;Acc:HGNC:31387]	-
ENSG00000163527	3370	5325	5327	4573	3390	3749	36.8402	68.9233	63.482	49.6143	40.4533	44.9719	3805.11	4768.95	-0.325588	0.17146	0.514445	STT3B	3	31532638	31637622	+	5012	protein_coding	STT3B, catalytic subunit of the oligosaccharyltransferase complex [Source:HGNC Symbol;Acc:HGNC:30611]	-
ENSG00000075618	3425	5082	5936	5034	3430	2789	50.8279	89.2957	96.031	74.1427	55.5646	45.4176	3635	4901.77	-0.431199	0.102005	0.404202	FSCN1	7	5592823	5606655	+	3692	protein_coding	fascin actin-bundling protein 1 [Source:HGNC Symbol;Acc:HGNC:11148]	-
ENSG00000136810	3763	2835	3268	5041	4748	5999	180.539	161.044	170.921	240.031	248.663	315.827	5165.33	3290.47	0.650458	0.000212097	0.00920714	TXN	9	110243811	110256640	-	1142	protein_coding	thioredoxin [Source:HGNC Symbol;Acc:HGNC:12435]	-
ENSG00000047410	4835	3713	3652	4357	4721	4375	21.4503	19.5036	17.6621	19.1839	22.863	21.2985	4398.22	4069.85	0.111847	0.500647	0.800739	TPR	1	186311652	186375693	-	12350	protein_coding	translocated promoter region, nuclear basket protein [Source:HGNC Symbol;Acc:HGNC:12017]	-
ENSG00000169554	4244	4163	4036	4817	4356	3986	9.27967	10.7775	9.6202	10.4531	10.397	9.56374	4284.63	4180.87	0.0354722	0.819707	0.94098	ZEB2	2	144364364	144524583	-	25058	protein_coding	zinc finger E-box binding homeobox 2 [Source:HGNC Symbol;Acc:HGNC:14881]	zf-C2H2
ENSG00000135596	3070	5947	6995	3679	2987	2923	23.8387	54.676	59.2118	28.3523	25.3188	24.9062	3117.1	5463.5	-0.809519	0.00466063	0.0756858	MICAL1	6	109444062	109465968	-	7056	protein_coding	microtubule associated monooxygenase, calponin and LIM domain containing 1 [Source:HGNC Symbol;Acc:HGNC:20619]	-
ENSG00000120833	3401	4031	4514	4825	4344	4303	27.5003	38.592	39.7894	38.7205	38.3427	38.1799	4390.19	4033.56	0.122354	0.516001	0.809174	SOCS2	12	93569814	93583487	+	6776	protein_coding	suppressor of cytokine signaling 2 [Source:HGNC Symbol;Acc:HGNC:19382]	-
ENSG00000125107	3785	5194	4813	4798	4013	2811	19.1099	31.0491	26.4902	24.0418	22.1169	15.5736	3766.32	4676.41	-0.312089	0.182053	0.529304	CNOT1	16	58519951	58629886	-	10852	protein_coding	CCR4-NOT transcription complex subunit 1 [Source:HGNC Symbol;Acc:HGNC:7877]	-
ENSG00000131668	3611	4896	5807	4291	3285	3514	111.338	178.736	195.184	131.307	110.564	118.892	3604.16	4847.91	-0.427574	0.0569605	0.308015	BARX1	9	93951622	93955372	-	1777	protein_coding	BARX homeobox 1 [Source:HGNC Symbol;Acc:HGNC:955]	Homeobox
ENSG00000071564	3572	4913	5743	4594	3443	3129	32.1893	52.4204	56.4176	41.087	33.8688	30.9413	3619.78	4820.61	-0.413167	0.0763073	0.352643	TCF3	19	1609290	1652605	-	6080	protein_coding	transcription factor 3 [Source:HGNC Symbol;Acc:HGNC:11633]	bHLH
ENSG00000244398	4050	2568	3238	3812	5001	6710	691.279	518.976	602.492	645.75	931.789	1256.77	5115.01	3271.43	0.644667	0.0081937	0.107631	AC116533.1	11	16974693	16975013	-	321	processed_pseudogene	ribosomal protein L36a (RPL36A) pseudogene	-
ENSG00000179295	4338	4544	4528	4606	3964	3376	33.8431	41.9733	38.5091	35.663	33.758	28.9013	3882.12	4513.99	-0.217417	0.208061	0.560603	PTPN11	12	112418351	112509913	+	7023	protein_coding	protein tyrosine phosphatase, non-receptor type 11 [Source:HGNC Symbol;Acc:HGNC:9644]	-
ENSG00000063244	4177	4595	5428	4170	3563	3412	55.6158	72.4391	78.786	55.104	51.7859	49.8513	3626.17	4785.21	-0.400024	0.0293207	0.216534	U2AF2	19	55654146	55674715	+	4115	protein_coding	U2 small nuclear RNA auxiliary factor 2 [Source:HGNC Symbol;Acc:HGNC:23156]	-
ENSG00000148248	3714	5039	5935	4183	3273	3173	59.0514	94.8608	102.869	66.0069	56.8063	55.3594	3451.84	4974.77	-0.52713	0.0190915	0.173138	SURF4	9	133361449	133376166	-	3446	protein_coding	surfeit 4 [Source:HGNC Symbol;Acc:HGNC:11476]	-
ENSG00000130811	4952	3911	5026	4176	3632	3545	77.8317	72.781	86.1141	65.1403	62.3138	61.14	3696.16	4639.48	-0.327946	0.0346537	0.237713	EIF3G	19	10115017	10119918	-	3486	protein_coding	eukaryotic translation initiation factor 3 subunit G [Source:HGNC Symbol;Acc:HGNC:3274]	-
ENSG00000126457	4167	4695	5708	3921	3150	3577	47.6045	63.5059	71.086	44.4564	39.2823	44.8411	3466.95	4912.63	-0.502733	0.00947705	0.117589	PRMT1	19	49675786	49689029	+	4796	protein_coding	protein arginine methyltransferase 1 [Source:HGNC Symbol;Acc:HGNC:5187]	-
ENSG00000177885	4085	4704	5586	4220	3550	3071	47.4593	64.707	70.7467	48.6581	45.0215	39.151	3521.82	4849.68	-0.461441	0.0206894	0.180324	GRB2	17	75318076	75405709	-	4716	protein_coding	growth factor receptor bound protein 2 [Source:HGNC Symbol;Acc:HGNC:4566]	-
ENSG00000130517	6657	2837	3473	3950	4250	3987	48.5025	24.4737	27.5846	28.5625	33.8016	31.8761	3984.27	4251.49	-0.0938252	0.709838	0.897036	PGPEP1	19	18340587	18369950	+	7520	protein_coding	pyroglutamyl-peptidase I [Source:HGNC Symbol;Acc:HGNC:13568]	-
ENSG00000111142	3354	4607	5078	4389	3752	3965	40.9189	66.5476	67.535	53.1422	49.9673	53.0807	3943.59	4418.55	-0.163936	0.446056	0.764266	METAP2	12	95473520	95515839	+	4491	protein_coding	methionyl aminopeptidase 2 [Source:HGNC Symbol;Acc:HGNC:16672]	-
ENSG00000131473	4207	5416	5886	4404	2966	2251	44.183	67.3465	67.3874	45.9032	34.0029	25.9413	3104.53	5247.68	-0.757134	0.00222852	0.0466231	ACLY	17	41866908	41930542	-	5217	protein_coding	ATP citrate lyase [Source:HGNC Symbol;Acc:HGNC:115]	-
ENSG00000180817	4651	3313	3427	4396	4421	4897	49.2805	41.5628	39.5839	46.2274	51.1342	56.9367	4485.71	3791.73	0.242343	0.163083	0.504368	PPA1	10	70202830	70233911	-	5171	protein_coding	pyrophosphatase (inorganic) 1 [Source:HGNC Symbol;Acc:HGNC:9226]	-
ENSG00000176595	5440	4196	4041	3969	3778	3679	44.4201	40.5668	35.9704	32.1644	33.6748	32.9643	3727.26	4562.99	-0.291924	0.0674989	0.332425	KBTBD11	8	1973878	2006936	+	6710	protein_coding	kelch repeat and BTB domain containing 11 [Source:HGNC Symbol;Acc:HGNC:29104]	-
ENSG00000131149	3723	4747	4738	4709	3804	3243	15.2375	23.0035	21.1393	19.1277	16.9951	14.5647	3814.86	4469.1	-0.228187	0.26862	0.62382	GSE1	16	85169525	85676204	+	13387	protein_coding	Gse1 coiled-coil protein [Source:HGNC Symbol;Acc:HGNC:28979]	-
ENSG00000152291	4548	3821	3695	4744	4456	3644	35.1908	35.0058	31.1673	36.4306	37.6371	30.94	4180.33	4035.27	0.050976	0.756212	0.91641	TGOLN2	2	85318020	85328425	-	7081	protein_coding	trans-golgi network protein 2 [Source:HGNC Symbol;Acc:HGNC:15450]	-
ENSG00000189091	4079	4335	4616	4812	3777	3258	17.9958	22.6444	22.2003	21.0696	18.1897	15.7725	3842.34	4387.53	-0.191271	0.302242	0.654385	SF3B3	16	70523788	70577670	+	12419	protein_coding	splicing factor 3b subunit 3 [Source:HGNC Symbol;Acc:HGNC:10770]	-
ENSG00000143401	2827	5232	5525	4381	3372	3409	42.9659	94.1499	91.539	66.0822	55.9433	56.8537	3625.43	4634.26	-0.354047	0.188683	0.537414	ANP32E	1	150218417	150236156	-	3605	protein_coding	acidic nuclear phosphoprotein 32 family member E [Source:HGNC Symbol;Acc:HGNC:16673]	-
ENSG00000135916	3590	3974	4631	4734	3978	3833	75.334	98.7367	105.937	98.5912	91.1221	88.261	4080.43	4110.28	-0.010383	0.954894	0.98656	ITM2C	2	230864639	230879248	+	2611	protein_coding	integral membrane protein 2C [Source:HGNC Symbol;Acc:HGNC:6175]	-
ENSG00000123136	4180	4691	6048	3331	2909	3581	59.6415	79.2486	94.0719	47.1694	45.3084	56.0673	3206.89	5029.34	-0.649153	0.00171236	0.0397548	DDX39A	19	14408819	14419383	-	3840	protein_coding	DExD-box helicase 39A [Source:HGNC Symbol;Acc:HGNC:17821]	-
ENSG00000213585	4110	3975	4559	4624	3596	3864	71.1944	81.5259	86.0894	79.4942	67.9965	73.4471	3928.84	4246.65	-0.112112	0.495095	0.797324	VDAC1	5	133971915	134005133	-	3163	protein_coding	voltage dependent anion channel 1 [Source:HGNC Symbol;Acc:HGNC:12669]	-
ENSG00000170004	3706	4746	4988	4411	3701	3139	20.8088	31.5518	30.5313	24.5806	22.6842	19.3405	3653.97	4547.45	-0.315437	0.128543	0.450143	CHD3	17	7884806	7912760	+	9758	protein_coding	chromodomain helicase DNA binding protein 3 [Source:HGNC Symbol;Acc:HGNC:1918]	-
ENSG00000120742	4263	4147	4782	4104	3731	3658	40.6422	46.8113	49.699	38.8314	38.8284	38.2683	3745.63	4431.39	-0.242478	0.125728	0.445666	SERP1	3	150541994	150603228	-	5747	protein_coding	stress associated endoplasmic reticulum protein 1 [Source:HGNC Symbol;Acc:HGNC:10759]	-
ENSG00000255717	3791	3438	4153	3813	4231	5253	55.3008	59.3797	66.0413	55.2024	67.3726	84.085	4363.92	3816.2	0.193438	0.328684	0.679836	SNHG1	11	62851988	62855914	-	3756	processed_transcript	small nucleolar RNA host gene 1 [Source:HGNC Symbol;Acc:HGNC:32688]	-
ENSG00000174780	3749	4696	4643	4131	3620	3818	31.9653	47.4073	43.1556	34.9568	33.6925	35.7217	3770.64	4426.61	-0.231256	0.222829	0.578042	SRP72	4	56467336	56503681	+	6426	protein_coding	signal recognition particle 72 [Source:HGNC Symbol;Acc:HGNC:11303]	-
ENSG00000059588	4693	3337	3208	4420	4567	4420	33.2082	27.9579	24.746	31.0406	35.2767	34.3202	4380.9	3739.88	0.228113	0.194721	0.544322	TARBP1	1	234391313	234479103	-	7743	protein_coding	TAR (HIV-1) RNA binding protein 1 [Source:HGNC Symbol;Acc:HGNC:11568]	-
ENSG00000091527	4067	4266	4791	4345	3638	3489	51.0263	63.3717	65.5273	54.1032	49.8248	48.0347	3730.91	4417.44	-0.243552	0.154683	0.49299	CDV3	3	133573730	133590261	+	4367	protein_coding	CDV3 homolog [Source:HGNC Symbol;Acc:HGNC:26928]	-
ENSG00000138964	5321	3607	4344	3941	3601	3757	33.6806	27.0325	29.9745	24.7574	24.8812	26.0952	3685.55	4413.26	-0.260088	0.106923	0.412604	PARVG	22	44172956	44219533	+	8656	protein_coding	parvin gamma [Source:HGNC Symbol;Acc:HGNC:14654]	-
ENSG00000060982	3935	3690	3671	4845	4259	4154	18.31	20.3293	18.621	22.3743	21.6328	21.2101	4317.36	3790.61	0.187809	0.207994	0.560528	BCAT1	12	24810022	24949459	-	11775	protein_coding	branched chain amino acid transaminase 1 [Source:HGNC Symbol;Acc:HGNC:976]	-
ENSG00000112992	3362	4810	4623	4426	3834	3459	22.3414	37.8453	33.4898	29.1902	27.8117	25.223	3811.44	4342.26	-0.187948	0.383116	0.722105	NNT	5	43602692	43707405	+	8245	protein_coding	nicotinamide nucleotide transhydrogenase [Source:HGNC Symbol;Acc:HGNC:7863]	-
ENSG00000104043	3768	3031	3087	4453	4835	5272	19.0084	18.104	16.9764	22.2946	26.6252	29.1838	4769.09	3302.72	0.529966	0.00196353	0.0432787	ATP8B4	15	49858238	50182817	-	10861	protein_coding	ATPase phospholipid transporting 8B4 (putative) [Source:HGNC Symbol;Acc:HGNC:13536]	-
ENSG00000065427	3869	4494	4969	4046	3465	3586	52.1485	71.7183	73.0109	54.123	50.981	53.0379	3614.12	4499.37	-0.315956	0.0864336	0.371866	KARS	16	75627474	75648643	-	4065	protein_coding	lysyl-tRNA synthetase [Source:HGNC Symbol;Acc:HGNC:6215]	-
ENSG00000052749	4687	4484	5465	3829	3070	2881	30.1093	34.1055	38.2711	24.412	21.5281	20.3087	3176.66	4914.25	-0.629344	0.000271306	0.0111299	RRP12	10	97356358	97426076	-	8529	protein_coding	ribosomal RNA processing 12 homolog [Source:HGNC Symbol;Acc:HGNC:29100]	-
ENSG00000156471	3337	4628	5158	4342	3494	3424	29.0445	47.6931	48.9401	37.5069	33.1966	32.702	3659.6	4447.83	-0.281269	0.202961	0.554981	PTDSS1	8	96261715	96336995	+	6295	protein_coding	phosphatidylserine synthase 1 [Source:HGNC Symbol;Acc:HGNC:9587]	-
ENSG00000159842	5186	5031	5527	3603	2875	2149	22.8668	26.2652	26.5667	15.767	13.838	10.3978	2794.58	5288.28	-0.920019	2.93243e-06	0.000323621	ABR	17	1003518	1229738	-	12426	protein_coding	ABR, RhoGEF and GTPase activating protein [Source:HGNC Symbol;Acc:HGNC:81]	-
ENSG00000134109	3818	4158	4208	4818	3774	3590	30.9543	39.9139	37.1909	38.7673	33.4002	31.9384	3955.38	4105.58	-0.0535985	0.761763	0.919691	EDEM1	3	5187646	5219957	+	6758	protein_coding	ER degradation enhancing alpha-mannosidase like protein 1 [Source:HGNC Symbol;Acc:HGNC:18967]	-
ENSG00000109332	3834	4141	4335	4405	3798	3825	20.8626	26.6794	25.7147	23.789	22.5598	22.8393	3916.63	4146.95	-0.082306	0.622274	0.858599	UBE2D3	4	102794383	102868896	-	10069	protein_coding	ubiquitin conjugating enzyme E2 D3 [Source:HGNC Symbol;Acc:HGNC:12476]	-
ENSG00000089220	4423	4651	5124	3763	3286	3060	136.145	169.506	171.937	114.956	110.411	103.357	3289.62	4779.33	-0.538766	0.00142669	0.035209	PEBP1	12	118135858	118145584	+	1780	protein_coding	phosphatidylethanolamine binding protein 1 [Source:HGNC Symbol;Acc:HGNC:8630]	-
ENSG00000010244	4624	3685	3724	4175	3902	4196	16.0004	15.0975	14.0475	14.3378	14.7388	15.9324	4006.68	4018.82	-0.00442847	0.977057	0.993155	ZNF207	17	32350117	32381886	+	15834	protein_coding	zinc finger protein 207 [Source:HGNC Symbol;Acc:HGNC:12998]	-
ENSG00000121774	3598	5020	5339	4098	3327	2914	54.943	90.763	88.8764	62.1064	55.4583	48.8286	3356.47	4731.98	-0.495342	0.0262987	0.204834	KHDRBS1	1	32013829	32060850	+	3588	protein_coding	KH RNA binding domain containing, signal transduction associated 1 [Source:HGNC Symbol;Acc:HGNC:18116]	-
ENSG00000158710	3314	4934	5674	4158	3226	2965	73.0096	128.701	136.268	90.9129	77.5808	71.678	3358.09	4725.62	-0.492718	0.0415308	0.261063	TAGLN2	1	159918107	159925732	-	2487	protein_coding	transgelin 2 [Source:HGNC Symbol;Acc:HGNC:11554]	-
ENSG00000082397	5054	3809	3910	3939	3825	3654	22.692	20.2489	19.1377	17.5524	18.747	18.0027	3725.44	4258.96	-0.193172	0.215547	0.570102	EPB41L3	18	5392381	5630700	-	12203	protein_coding	erythrocyte membrane protein band 4.1 like 3 [Source:HGNC Symbol;Acc:HGNC:3380]	-
ENSG00000159216	3594	3482	3525	5798	4297	3371	12.6439	14.5039	13.5188	20.2439	16.5018	13.0135	4356.81	3560.68	0.291257	0.1428	0.474054	RUNX1	21	34787801	36004667	-	15574	protein_coding	runt related transcription factor 1 [Source:HGNC Symbol;Acc:HGNC:10471]	Runt
ENSG00000116459	3424	4331	5040	3929	3298	3959	55.4543	83.0508	88.9831	63.1534	58.3062	70.3591	3648.28	4326.69	-0.245949	0.243799	0.599965	ATP5PB	1	111448864	111462773	+	3383	protein_coding	ATP synthase peripheral stalk-membrane subunit b [Source:HGNC Symbol;Acc:HGNC:840]	-
ENSG00000114978	4031	3748	3751	4669	4046	3712	34.295	37.7547	34.7889	39.4235	37.5756	34.6545	4042.53	3868.2	0.0636972	0.678361	0.885963	MOB1A	2	74152528	74178898	-	6440	protein_coding	MOB kinase activator 1A [Source:HGNC Symbol;Acc:HGNC:16015]	-
ENSG00000072786	4461	4219	4520	4188	3731	2836	26.9095	30.1327	29.7227	25.0723	24.5675	18.7721	3493.46	4430.66	-0.342758	0.0546999	0.300995	STK10	5	172042073	172188386	-	9083	protein_coding	serine/threonine kinase 10 [Source:HGNC Symbol;Acc:HGNC:11388]	-
ENSG00000232573	4029	3070	4040	3590	4170	5032	521.868	470.821	570.453	461.499	589.606	715.216	4200.54	3717.35	0.176179	0.381676	0.721243	RPL3P4	14	98972879	98973301	-	423	processed_pseudogene	ribosomal protein L3 pseudogene 4 [Source:HGNC Symbol;Acc:HGNC:19805]	-
ENSG00000118705	3823	3706	4285	4118	3793	4172	74.3041	85.2841	90.7893	79.4343	80.4736	88.9787	3944.5	3968.12	-0.00857359	0.958038	0.98727	RPN2	20	37178410	37241623	+	2819	protein_coding	ribophorin II [Source:HGNC Symbol;Acc:HGNC:10382]	-
ENSG00000205937	3224	3178	3572	5122	4540	4252	20.5831	24.0228	24.8601	32.454	31.6398	29.788	4529.65	3351.62	0.434658	0.00660731	0.0943015	RNPS1	16	2253116	2268412	-	8582	protein_coding	RNA binding protein with serine rich domain 1 [Source:HGNC Symbol;Acc:HGNC:10080]	-
ENSG00000157637	5081	3471	4159	3895	3586	3547	36.0795	29.1823	32.1941	27.4493	27.7961	27.638	3595.46	4227.61	-0.233783	0.142557	0.473508	SLC38A10	17	81245000	81295547	-	7716	protein_coding	solute carrier family 38 member 10 [Source:HGNC Symbol;Acc:HGNC:28237]	-
ENSG00000244754	4683	2735	2767	4338	4331	4860	15.1287	10.4614	9.74456	13.9085	15.2731	17.2285	4425.21	3369.16	0.393172	0.0611452	0.317939	N4BP2L2	13	32432417	32538885	-	16960	protein_coding	NEDD4 binding protein 2 like 2 [Source:HGNC Symbol;Acc:HGNC:26916]	-
ENSG00000155096	4401	4816	4958	3484	3080	2921	37.5244	48.6187	46.0834	29.4818	28.6666	27.3293	3088.08	4776.99	-0.629263	0.000200882	0.00886769	AZIN1	8	102826357	102893864	-	6426	protein_coding	antizyme inhibitor 1 [Source:HGNC Symbol;Acc:HGNC:16432]	-
ENSG00000079805	3976	4069	4655	4212	3743	2996	16.2052	19.6358	20.6825	17.0376	16.6529	13.3993	3558.92	4271.89	-0.263315	0.148979	0.483867	DNM2	19	10718079	10833488	+	13443	protein_coding	dynamin 2 [Source:HGNC Symbol;Acc:HGNC:2974]	-
ENSG00000112159	5092	3958	3596	4101	3806	3051	14.998	13.803	11.5462	11.988	12.237	9.86097	3564.76	4219.56	-0.243292	0.178397	0.524291	MDN1	6	89642499	89819723	-	18602	protein_coding	midasin AAA ATPase 1 [Source:HGNC Symbol;Acc:HGNC:18302]	-
ENSG00000143742	2887	3784	4393	4294	3811	4223	91.5391	142.058	151.844	135.125	131.905	146.931	4021.59	3744.52	0.103108	0.629075	0.861764	SRP9	1	225777813	225790466	+	1728	protein_coding	signal recognition particle 9 [Source:HGNC Symbol;Acc:HGNC:11304]	-
ENSG00000162704	3512	4441	4600	4007	3253	3572	18.1121	27.1175	25.8612	20.5092	18.3131	20.2144	3526.18	4246.17	-0.267905	0.17289	0.51666	ARPC5	1	183620846	183635757	-	10624	protein_coding	actin related protein 2/3 complex subunit 5 [Source:HGNC Symbol;Acc:HGNC:708]	-
ENSG00000167986	4146	4229	4590	4118	3422	2860	16.2839	19.6662	19.6525	16.052	14.6714	12.3262	3376.28	4360.78	-0.369008	0.0390779	0.25222	DDB1	11	61299451	61342596	-	13950	protein_coding	damage specific DNA binding protein 1 [Source:HGNC Symbol;Acc:HGNC:2717]	-
ENSG00000165280	4163	4360	4856	3935	3192	2777	41.9441	52.0121	53.3358	39.348	35.1067	30.7025	3214.94	4503.12	-0.48598	0.00747591	0.101345	VCP	9	35056064	35073249	-	5438	protein_coding	valosin containing protein [Source:HGNC Symbol;Acc:HGNC:12666]	-
ENSG00000106211	3294	3639	4812	4517	3407	3590	110.452	144.473	175.895	150.319	124.706	132.093	3739.96	3957.7	-0.0815195	0.691982	0.889419	HSPB1	7	76302544	76304295	+	1634	protein_coding	heat shock protein family B (small) member 1 [Source:HGNC Symbol;Acc:HGNC:5246]	-
ENSG00000225138	3207	1875	2239	4875	5271	5781	40.8444	28.2741	31.0859	61.6199	73.2805	80.7922	5216.76	2423.55	1.10577	3.61313e-08	7.45019e-06	SLC9A3-AS1	5	473236	480884	+	4302	processed_transcript	SLC9A3 antisense RNA 1 [Source:HGNC Symbol;Acc:HGNC:40550]	-
ENSG00000171988	4106	3788	3415	3805	4281	3818	20.3297	22.2063	18.4323	18.6974	23.1377	20.7435	3893.24	3793.06	0.0376011	0.824431	0.942972	JMJD1C	10	63167221	63521850	-	11066	protein_coding	jumonji domain containing 1C [Source:HGNC Symbol;Acc:HGNC:12313]	-
ENSG00000135776	3935	5063	4537	3778	2825	3039	50.6578	77.1727	63.6717	48.27	39.6993	42.9305	3132.1	4582.16	-0.548717	0.00589378	0.0883491	ABCB10	1	229516582	229558695	-	4256	protein_coding	ATP binding cassette subfamily B member 10 [Source:HGNC Symbol;Acc:HGNC:41]	-
ENSG00000170515	3628	3712	4554	4004	3501	3778	52.3792	63.4532	71.6738	57.3719	55.1755	59.8532	3678.28	4000.57	-0.121097	0.49134	0.795728	PA2G4	12	56104319	56113907	+	3795	protein_coding	proliferation-associated 2G4 [Source:HGNC Symbol;Acc:HGNC:8550]	-
ENSG00000099624	3672	3972	5169	3939	3049	3365	89.4177	114.521	137.215	95.1963	81.0477	89.9165	3366.83	4315.47	-0.35802	0.0706183	0.340268	ATP5F1D	19	1241746	1244826	+	2250	protein_coding	ATP synthase F1 subunit delta [Source:HGNC Symbol;Acc:HGNC:837]	-
ENSG00000133048	5401	5191	5774	2529	1710	2531	86.8316	98.8118	101.194	40.3521	30.0097	44.6508	2203.64	5495.8	-1.31838	1.22758e-11	8.01924e-09	CHI3L1	1	203178931	203186749	-	3408	protein_coding	chitinase 3 like 1 [Source:HGNC Symbol;Acc:HGNC:1932]	-
ENSG00000136295	4625	3644	4042	4262	3488	3063	41.3452	38.5697	39.39	37.8129	34.0371	30.0465	3511.11	4110.96	-0.227506	0.163501	0.504971	TTYH3	7	2631951	2664802	+	6129	protein_coding	tweety family member 3 [Source:HGNC Symbol;Acc:HGNC:22222]	-
ENSG00000084754	3371	3952	4191	4045	3754	3767	42.1204	58.4662	57.0857	50.1609	51.2024	51.6491	3772.17	3887.05	-0.0431518	0.812307	0.937116	HADHA	2	26190635	26244726	-	4385	protein_coding	hydroxyacyl-CoA dehydrogenase trifunctional multienzyme complex subunit alpha [Source:HGNC Symbol;Acc:HGNC:4801]	-
ENSG00000143384	3803	3953	4330	4379	3524	3088	47.6704	58.6683	59.1679	54.4767	48.2193	42.475	3567.43	4067.16	-0.18898	0.292636	0.646734	MCL1	1	150574551	150579738	-	4371	protein_coding	MCL1, BCL2 family apoptosis regulator [Source:HGNC Symbol;Acc:HGNC:6943]	-
ENSG00000177733	4265	4023	4287	4198	3314	2938	26.7798	29.9083	29.3439	26.1604	22.7145	20.2429	3390.78	4220.56	-0.315676	0.0625392	0.321339	HNRNPA0	5	137745651	137754376	-	8726	protein_coding	heterogeneous nuclear ribonucleoprotein A0 [Source:HGNC Symbol;Acc:HGNC:5030]	-
ENSG00000132485	4432	2803	2620	3884	4308	4949	48.6342	36.4182	31.3414	42.2994	51.6036	59.5927	4308.76	3267.28	0.399013	0.0658629	0.329413	ZRANB2	1	71063291	71081297	-	4993	protein_coding	zinc finger RANBP2-type containing 2 [Source:HGNC Symbol;Acc:HGNC:13058]	-
ENSG00000100889	2391	4726	5980	4173	2992	2728	31.2732	73.1882	85.2648	54.1695	42.7186	39.1535	3203.89	4468.2	-0.479741	0.116419	0.430282	PCK2	14	24094053	24110598	+	4189	protein_coding	phosphoenolpyruvate carboxykinase 2, mitochondrial [Source:HGNC Symbol;Acc:HGNC:8725]	-
ENSG00000170606	3322	3508	3601	4620	4207	3707	35.3218	44.1628	41.739	48.7527	48.829	43.2513	4079.99	3511.9	0.216463	0.195862	0.545759	HSPA4	5	133051962	133106449	+	5153	protein_coding	heat shock protein family A (Hsp70) member 4 [Source:HGNC Symbol;Acc:HGNC:5237]	-
ENSG00000186184	3369	3662	4035	4270	3794	3830	16.4664	21.1919	21.4989	20.7128	20.2422	20.5414	3875.7	3728.28	0.056075	0.743772	0.910882	POLR1D	13	27620742	27744237	+	11210	protein_coding	RNA polymerase I and III subunit D [Source:HGNC Symbol;Acc:HGNC:20422]	-
ENSG00000168297	3327	4113	3885	4605	3799	3198	34.0469	49.8354	43.3403	46.7701	42.4382	35.9118	3766.17	3829.46	-0.0238511	0.904809	0.9716	PXK	3	58332880	58426126	+	5354	protein_coding	PX domain containing serine/threonine kinase like [Source:HGNC Symbol;Acc:HGNC:23326]	-
ENSG00000260032	4939	3261	3268	4068	3920	3404	50.6854	39.6231	36.5596	41.4322	43.9129	38.3324	3712.32	3808.09	-0.0368559	0.840793	0.948561	NORAD	20	36045622	36050960	-	5339	lincRNA	non-coding RNA activated by DNA damage [Source:HGNC Symbol;Acc:HGNC:44311]	-
ENSG00000064666	3475	4599	5376	3813	3082	2495	52.2349	81.8509	88.0929	56.8835	50.5709	41.1538	3045.34	4552.97	-0.580053	0.0115859	0.131103	CNN2	19	1026581	1039068	+	3645	protein_coding	calponin 2 [Source:HGNC Symbol;Acc:HGNC:2156]	-
ENSG00000093010	3389	4017	4918	4194	3047	3241	35.7429	50.1619	56.5434	43.8995	35.0794	37.5086	3402.2	4160.42	-0.290114	0.165548	0.507585	COMT	22	19941607	19969975	+	5195	protein_coding	catechol-O-methyltransferase [Source:HGNC Symbol;Acc:HGNC:2228]	-
ENSG00000172081	3700	3902	4798	4372	3290	2728	48.8609	61.01	69.071	57.2998	47.4262	39.531	3364.92	4173.98	-0.310701	0.133285	0.458552	MOB3A	19	2071038	2096673	-	4149	protein_coding	MOB kinase activator 3A [Source:HGNC Symbol;Acc:HGNC:29802]	-
ENSG00000175215	3613	3613	3975	4649	3931	2996	36.3758	43.0692	43.6272	46.4534	43.2026	33.0994	3755.73	3765.42	-0.00358403	0.984888	0.99586	CTDSP2	12	57819927	57846739	-	5442	protein_coding	CTD small phosphatase 2 [Source:HGNC Symbol;Acc:HGNC:17077]	-
ENSG00000159131	3581	4092	4347	3982	3401	3371	25.3134	34.248	33.4974	27.9357	26.2431	26.148	3500.36	4055.18	-0.212111	0.23464	0.590689	GART	21	33503931	33543491	-	7751	protein_coding	phosphoribosylglycinamide formyltransferase, phosphoribosylglycinamide synthetase, phosphoribosylaminoimidazole synthetase [Source:HGNC Symbol;Acc:HGNC:4163]	-
ENSG00000266412	3677	4331	4097	3796	3353	3507	49.3905	68.8798	59.9917	50.6045	49.1638	51.6915	3473.33	4087.97	-0.23492	0.186675	0.534902	NCOA4	10	46005088	46030714	-	4079	protein_coding	nuclear receptor coactivator 4 [Source:HGNC Symbol;Acc:HGNC:7671]	-
ENSG00000161547	3964	3281	3679	3724	3528	4577	71.9883	70.5486	72.8339	67.1199	69.939	91.21	3871.83	3653.06	0.0838369	0.638377	0.866605	SRSF2	17	76734115	76737374	-	3017	protein_coding	serine and arginine rich splicing factor 2 [Source:HGNC Symbol;Acc:HGNC:10783]	-
ENSG00000109606	3704	3580	3902	3955	3695	3891	24.8644	28.454	28.5542	26.3491	27.0759	28.6617	3766.73	3756.9	0.00382365	0.980347	0.994177	DHX15	4	24517441	24584550	-	8162	protein_coding	DEAH-box helicase 15 [Source:HGNC Symbol;Acc:HGNC:2738]	-
ENSG00000084774	4186	3865	4351	3933	3505	2884	27.2325	29.7709	30.8569	25.3937	24.8908	20.5881	3355.74	4160.09	-0.309888	0.0626588	0.321521	CAD	2	27217390	27243943	+	8422	protein_coding	carbamoyl-phosphate synthetase 2, aspartate transcarbamylase, and dihydroorotase [Source:HGNC Symbol;Acc:HGNC:1424]	-
ENSG00000168488	3536	4042	4480	4179	3578	2888	29.7693	40.2908	41.1159	34.9174	32.882	26.68	3456.84	4067.74	-0.234618	0.234019	0.589884	ATXN2L	16	28823035	28837237	+	6508	protein_coding	ataxin 2 like [Source:HGNC Symbol;Acc:HGNC:31326]	-
ENSG00000236552	4176	3014	3650	3323	3297	5222	373.863	319.484	356.222	295.254	322.206	513.006	3889.59	3611.25	0.107001	0.638566	0.866629	RPL13AP5	10	96750288	96750899	+	612	processed_pseudogene	ribosomal protein L13a pseudogene 5 [Source:HGNC Symbol;Acc:HGNC:23736]	-
ENSG00000186815	5603	3063	3313	3545	3606	3522	35.173	22.7662	22.6718	22.0861	24.7102	24.2612	3486.74	3955.52	-0.182166	0.387107	0.724255	TPCN1	12	113221050	113298585	+	8728	protein_coding	two pore segment channel 1 [Source:HGNC Symbol;Acc:HGNC:18182]	-
ENSG00000136286	6602	2959	3389	3134	3357	3201	41.449	21.9957	23.1945	19.5277	23.0066	22.0525	3168.86	4250.84	-0.423957	0.0872012	0.373534	MYO1G	7	44962662	44979098	-	8727	protein_coding	myosin IG [Source:HGNC Symbol;Acc:HGNC:13880]	-
ENSG00000117724	1442	5726	5254	4581	2966	2624	6.75856	31.7756	26.8445	21.309	15.1748	13.4954	3284.72	4296.8	-0.387446	0.547702	0.823532	CENPF	1	214603195	214664588	+	11690	protein_coding	centromere protein F [Source:HGNC Symbol;Acc:HGNC:1857]	-
ENSG00000105397	4322	3462	4206	3833	3438	3327	34.9629	33.1592	37.0909	30.7733	30.3592	29.5331	3452.38	4006.31	-0.214703	0.149653	0.48455	TYK2	19	10350529	10380676	-	6773	protein_coding	tyrosine kinase 2 [Source:HGNC Symbol;Acc:HGNC:12440]	-
ENSG00000165637	4139	3562	4372	3749	3231	3515	80.2182	81.7383	92.3705	72.1118	68.3561	74.7543	3420.64	4042.16	-0.240847	0.120828	0.437701	VDAC2	10	75210154	75231448	+	2827	protein_coding	voltage dependent anion channel 2 [Source:HGNC Symbol;Acc:HGNC:12672]	-
ENSG00000008710	4600	3581	3795	3836	3538	3183	13.6	12.5354	12.2312	11.2557	11.4183	10.3265	3438.25	3997.34	-0.217396	0.154204	0.492559	PKD1	16	2088710	2135898	-	18532	protein_coding	polycystin 1, transient receptor potential channel interacting [Source:HGNC Symbol;Acc:HGNC:9008]	-
ENSG00000127481	3769	4112	3735	4435	3828	2632	8.36898	10.8107	9.04092	9.77357	9.27856	6.41306	3532.64	3914.88	-0.14807	0.478841	0.785833	UBR4	1	19074506	19210276	-	24675	protein_coding	ubiquitin protein ligase E3 component n-recognin 4 [Source:HGNC Symbol;Acc:HGNC:30313]	-
ENSG00000134900	3636	3908	3827	4091	3427	3612	29.505	37.5474	33.8536	32.9468	30.3562	32.1627	3623.89	3830.4	-0.079806	0.629613	0.861943	TPP2	13	102597003	102679958	+	6752	protein_coding	tripeptidyl peptidase 2 [Source:HGNC Symbol;Acc:HGNC:12016]	-
ENSG00000113328	3743	3266	3256	4117	3944	4156	66.2403	68.4341	62.8149	72.3097	76.1907	80.7071	3989.56	3437.47	0.214866	0.15458	0.492963	CCNG1	5	163437569	163446151	+	3096	protein_coding	cyclin G1 [Source:HGNC Symbol;Acc:HGNC:1592]	-
ENSG00000162613	3839	3735	3688	3936	3691	3575	37.1232	42.7633	38.8771	37.7742	38.9613	37.9347	3652.77	3783.16	-0.0505177	0.739358	0.908661	FUBP1	1	77944055	77979110	-	5666	protein_coding	far upstream element binding protein 1 [Source:HGNC Symbol;Acc:HGNC:4004]	Others
ENSG00000123144	3639	4074	5015	3500	2928	3291	142.212	188.508	213.65	135.749	124.908	141.129	3166.92	4290.79	-0.438068	0.0235724	0.193663	TRIR	19	12730640	12734775	-	1402	protein_coding	telomerase RNA component interacting RNase [Source:HGNC Symbol;Acc:HGNC:28424]	-
ENSG00000180353	4633	3464	4206	3511	3330	3272	49.8416	44.1227	49.3259	37.4864	39.1054	38.6257	3299.04	4102.84	-0.314672	0.0373075	0.246859	HCLS1	3	121631399	121660927	-	5093	protein_coding	hematopoietic cell-specific Lyn substrate 1 [Source:HGNC Symbol;Acc:HGNC:4844]	-
ENSG00000197858	2799	4261	5353	3969	2931	3083	46.9272	84.5838	97.835	66.0413	53.6413	56.719	3241	4213.74	-0.378524	0.137019	0.465961	GPAA1	8	144082590	144086216	+	3268	protein_coding	glycosylphosphatidylinositol anchor attachment 1 [Source:HGNC Symbol;Acc:HGNC:4446]	-
ENSG00000276550	4526	2016	2279	4086	4675	4759	35.6038	18.777	19.5435	31.9002	40.1445	41.0801	4429.7	2894.7	0.613557	0.0163828	0.158094	HERC2P2	15	22495570	22590815	+	6965	transcribed_unprocessed_pseudogene	hect domain and RLD 2 pseudogene 2 [Source:HGNC Symbol;Acc:HGNC:4870]	-
ENSG00000198952	3577	3775	4657	3998	3434	2880	36.9504	46.1712	52.4423	40.9879	38.7224	32.6457	3350.39	4042.43	-0.270768	0.159017	0.49909	SMG5	1	156249224	156282825	-	5304	protein_coding	SMG5, nonsense mediated mRNA decay factor [Source:HGNC Symbol;Acc:HGNC:24644]	-
ENSG00000172534	3425	4456	4598	4372	3117	2344	20.8415	32.1046	30.5009	26.4035	20.7046	15.6516	3176.96	4224.17	-0.410834	0.0864377	0.371866	HCFC1	X	153947553	153971807	-	9004	protein_coding	host cell factor C1 [Source:HGNC Symbol;Acc:HGNC:4839]	-
ENSG00000132780	2622	4472	4852	3796	3181	3365	17.3001	34.9359	34.899	24.8574	22.9109	24.3632	3367.5	4067.94	-0.272483	0.284075	0.637143	NASP	1	45583846	45618904	+	8304	protein_coding	nuclear autoantigenic sperm protein [Source:HGNC Symbol;Acc:HGNC:7644]	-
ENSG00000127184	3093	3244	4069	3458	3820	4568	85.0308	105.592	121.944	94.3484	114.636	137.802	3885.66	3502.23	0.149887	0.474102	0.782975	COX7C	5	86617904	86620962	+	1993	protein_coding	cytochrome c oxidase subunit 7C [Source:HGNC Symbol;Acc:HGNC:2292]	-
ENSG00000134516	3670	4368	4569	3772	3326	2530	15.2218	21.4505	20.6584	15.5269	15.0586	11.5148	3126.68	4257.8	-0.44532	0.0290001	0.215486	DOCK2	5	169637247	170083382	+	13210	protein_coding	dedicator of cytokinesis 2 [Source:HGNC Symbol;Acc:HGNC:2988]	-
ENSG00000185811	3024	4913	4856	3895	3118	2425	15.1588	29.1598	26.5361	19.3778	17.0617	13.3392	3058.85	4353.95	-0.509164	0.0452734	0.272667	IKZF1	7	50304068	50405101	+	10930	protein_coding	IKAROS family zinc finger 1 [Source:HGNC Symbol;Acc:HGNC:13176]	zf-C2H2
ENSG00000167747	2480	4553	5811	3445	2753	3178	41.7321	90.7133	106.597	57.5336	50.5694	58.6822	3053.07	4375.77	-0.519173	0.0702626	0.339557	C19orf48	19	50797704	50804929	-	3256	protein_coding	chromosome 19 open reading frame 48 [Source:HGNC Symbol;Acc:HGNC:29667]	-
ENSG00000126247	3429	3471	4312	4030	3735	3167	54.0184	64.7415	74.0506	63.0075	64.2284	54.7464	3558.39	3770.12	-0.0832876	0.64683	0.871403	CAPNS1	19	36139575	36150353	+	3478	protein_coding	calpain small subunit 1 [Source:HGNC Symbol;Acc:HGNC:1481]	-
ENSG00000145506	4954	2061	2436	4065	4345	4214	94.0835	46.3436	50.4325	76.6181	90.0761	87.8184	4128.1	3095.67	0.415002	0.110945	0.421276	NKD2	5	1008829	1038943	+	2885	protein_coding	naked cuticle homolog 2 [Source:HGNC Symbol;Acc:HGNC:17046]	-
ENSG00000099622	3569	3534	4278	3391	3496	3806	30.7077	36.0015	40.1252	28.9562	32.8348	35.9338	3498.67	3824.8	-0.128577	0.473275	0.782602	CIRBP	19	1259384	1274880	+	6368	protein_coding	cold inducible RNA binding protein [Source:HGNC Symbol;Acc:HGNC:1982]	-
ENSG00000143569	4774	3644	3644	3747	3408	2759	34.8619	31.5066	29.0083	27.156	27.1663	22.1082	3224.01	4023.21	-0.319492	0.0633224	0.323549	UBAP2L	1	154220179	154271510	+	7503	protein_coding	ubiquitin associated protein 2 like [Source:HGNC Symbol;Acc:HGNC:29877]	-
ENSG00000244038	3645	3707	4302	3929	3107	3256	73.396	88.3795	94.4324	78.5182	68.2934	71.9437	3346.43	3919.37	-0.227864	0.184042	0.531959	DDOST	1	20651767	20661544	-	2721	protein_coding	dolichyl-diphosphooligosaccharide--protein glycosyltransferase non-catalytic subunit [Source:HGNC Symbol;Acc:HGNC:2728]	-
ENSG00000151923	4327	2821	3174	3480	3714	4332	32.2335	24.8816	25.7753	25.7284	30.2013	35.4114	3776.97	3427.53	0.13987	0.468911	0.779578	TIAL1	10	119571802	119597029	-	7355	protein_coding	TIA1 cytotoxic granule associated RNA binding protein like 1 [Source:HGNC Symbol;Acc:HGNC:11804]	-
ENSG00000230202	3552	2475	2885	3877	3859	5191	410.58	338.731	363.535	444.769	486.925	658.43	4237.45	2965.57	0.514727	0.00961199	0.118048	AL450405.1	6	117998975	117999448	+	474	processed_pseudogene	ribosomal protein L29 (RPL29) pseudogene	-
ENSG00000086598	4405	3474	3664	3216	3157	3869	63.016	58.8422	57.1394	45.6598	49.2994	60.7347	3352.47	3854.26	-0.201339	0.248751	0.604053	TMED2	12	123584531	123598577	+	3830	protein_coding	transmembrane p24 trafficking protein 2 [Source:HGNC Symbol;Acc:HGNC:16996]	-
ENSG00000115956	3090	3640	4354	3767	3446	3443	51.0869	71.2535	78.4721	61.8102	62.1912	62.4628	3474.1	3741.43	-0.106836	0.585018	0.841547	PLEK	2	68365173	68397453	+	3314	protein_coding	pleckstrin [Source:HGNC Symbol;Acc:HGNC:9070]	-
ENSG00000071127	3186	4363	5144	3716	2851	2476	22.3025	36.1616	39.2541	25.8165	21.7855	19.0192	2931.59	4299.97	-0.552481	0.0186487	0.170703	WDR1	4	10074339	10116949	-	7827	protein_coding	WD repeat domain 1 [Source:HGNC Symbol;Acc:HGNC:12754]	-
ENSG00000112739	3916	3122	2956	3857	3823	3980	27.301	25.7705	22.4655	26.687	29.094	30.4476	3809.89	3337.51	0.190898	0.242647	0.59893	PRPF4B	6	4021267	4064983	+	7859	protein_coding	pre-mRNA processing factor 4B [Source:HGNC Symbol;Acc:HGNC:17346]	-
ENSG00000030582	6031	3369	4180	3189	2418	2450	89.7935	59.3896	67.8434	47.122	39.2984	40.0272	2616.09	4490.09	-0.779395	0.000104362	0.00522508	GRN	17	44345086	44353102	+	3680	protein_coding	granulin precursor [Source:HGNC Symbol;Acc:HGNC:4601]	-
ENSG00000104341	3244	3641	4219	3744	3165	3618	55.5958	73.8815	78.8217	63.681	59.2103	68.0398	3431.74	3743.9	-0.125493	0.502147	0.801704	LAPTM4B	8	97775057	97853013	+	3197	protein_coding	lysosomal protein transmembrane 4 beta [Source:HGNC Symbol;Acc:HGNC:13646]	-
ENSG00000132676	3508	3313	3834	3590	3598	3782	41.8928	46.8442	49.9123	42.5488	46.9033	49.5604	3585.69	3576.32	0.00378284	0.981444	0.994325	DAP3	1	155687960	155739010	+	4588	protein_coding	death associated protein 3 [Source:HGNC Symbol;Acc:HGNC:2673]	-
ENSG00000141959	3312	4503	5354	3255	2692	2502	20.33	32.7267	35.8262	19.8295	18.0378	16.8526	2745.98	4460.36	-0.699697	0.00190954	0.0426274	PFKL	21	44300051	44327376	+	8926	protein_coding	phosphofructokinase, liver type [Source:HGNC Symbol;Acc:HGNC:8876]	-
ENSG00000111530	3183	3947	3886	4052	3386	3105	12.7717	18.7514	16.9977	16.1359	14.8307	13.6712	3426.81	3724.9	-0.120142	0.533565	0.81775	CAND1	12	67269281	67319951	+	13655	protein_coding	cullin associated and neddylation dissociated 1 [Source:HGNC Symbol;Acc:HGNC:30688]	-
ENSG00000112787	4310	2801	3294	4055	3482	3599	25.1809	19.3758	20.9794	23.5124	22.2067	23.0732	3626.98	3455.3	0.0698218	0.679222	0.886048	FBRSL1	12	132489551	132585188	+	9378	protein_coding	fibrosin like 1 [Source:HGNC Symbol;Acc:HGNC:29308]	-
ENSG00000110057	3981	3958	4638	3268	2723	2971	61.4769	72.3685	78.0776	50.0859	45.9018	50.345	2918.9	4227.24	-0.534197	0.00137599	0.0343396	UNC93B1	11	67991104	68004982	-	3548	protein_coding	unc-93 homolog B1, TLR signaling regulator [Source:HGNC Symbol;Acc:HGNC:13481]	-
ENSG00000168283	2126	4526	4642	4237	2863	3143	27.1969	68.5526	64.7346	53.7932	39.9797	44.1198	3320.35	3864.33	-0.218721	0.461013	0.77407	BMI1	10	22321211	22331484	+	4283	protein_coding	BMI1 proto-oncogene, polycomb ring finger [Source:HGNC Symbol;Acc:HGNC:1066]	-
ENSG00000160014	2993	4189	5372	3732	2808	2428	44.7197	74.1066	87.4992	55.3411	45.7986	39.8084	2905.79	4253.62	-0.549607	0.0281211	0.211664	CALM3	19	46601074	46610793	+	3667	protein_coding	calmodulin 3 [Source:HGNC Symbol;Acc:HGNC:1449]	-
ENSG00000101384	3169	4278	4190	4096	3029	2758	18.6739	29.8476	26.9156	23.9545	19.4839	17.8337	3202.93	3943.39	-0.299837	0.168914	0.512668	JAG1	20	10637684	10673999	-	9298	protein_coding	jagged 1 [Source:HGNC Symbol;Acc:HGNC:6188]	-
ENSG00000235552	3784	2560	2908	3587	3745	4935	237.76	190.45	199.185	223.682	256.863	340.257	4023.93	3075.76	0.38749	0.0578922	0.310908	RPL6P27	18	6462144	6463015	-	872	transcribed_processed_pseudogene	ribosomal protein L6 pseudogene 27 [Source:HGNC Symbol;Acc:HGNC:36133]	-
ENSG00000143420	2602	4135	4857	3515	3043	3347	25.9538	48.8341	52.8126	34.7962	33.1328	36.6339	3229.11	3940.55	-0.287142	0.250719	0.606237	ENSA	1	150600851	150629612	-	5493	protein_coding	endosulfine alpha [Source:HGNC Symbol;Acc:HGNC:3360]	-
ENSG00000110719	2930	3153	3717	4238	3422	3968	36.6185	46.6564	50.6409	52.5663	46.6848	54.4174	3787.48	3300.63	0.19862	0.278889	0.632815	TCIRG1	11	68039016	68050895	+	4384	protein_coding	T cell immune regulator 1, ATPase H+ transporting V0 subunit a3 [Source:HGNC Symbol;Acc:HGNC:11647]	-
ENSG00000155463	3305	3392	4171	3702	3317	3504	40.2673	48.9317	55.3983	44.7641	44.1152	46.8466	3431.47	3655.76	-0.0912628	0.604936	0.850753	OXA1L	14	22766522	22773041	+	4497	protein_coding	OXA1L, mitochondrial inner membrane protein [Source:HGNC Symbol;Acc:HGNC:8526]	-
ENSG00000166482	2697	3345	3661	4426	3668	3585	68.6661	100.835	101.61	111.837	101.942	100.158	3798.21	3280.08	0.211775	0.283756	0.63707	MFAP4	17	19383442	19387240	-	2152	protein_coding	microfibril associated protein 4 [Source:HGNC Symbol;Acc:HGNC:7035]	-
ENSG00000180900	4448	3318	3882	3733	3092	2906	39.3584	34.7619	37.4459	32.7826	29.8658	28.2164	3163.16	3883.81	-0.29611	0.0604004	0.316779	SCRIB	8	143790920	143815379	-	6192	protein_coding	scribbled planar cell polarity protein [Source:HGNC Symbol;Acc:HGNC:30377]	-
ENSG00000048740	3185	4266	3906	4379	3043	2586	15.8961	25.209	21.2514	21.6904	16.5785	14.1626	3236.01	3848.57	-0.249889	0.274939	0.629632	CELF2	10	10798397	11336675	+	10978	protein_coding	CUGBP Elav-like family member 2 [Source:HGNC Symbol;Acc:HGNC:2550]	-
ENSG00000136104	2431	4279	4792	3994	2688	3132	5.06619	10.5583	10.8865	8.26072	6.11488	7.16228	3183.5	3918.57	-0.299553	0.270194	0.625015	RNASEH2B	13	50909678	51024120	+	26291	protein_coding	ribonuclease H2 subunit B [Source:HGNC Symbol;Acc:HGNC:25671]	-
ENSG00000172115	3671	3401	3658	3501	3241	3836	45.1279	49.5019	49.0208	42.7136	43.4913	51.7455	3456.69	3599.52	-0.058412	0.720092	0.901951	CYCS	7	25120091	25125361	-	4457	protein_coding	cytochrome c, somatic [Source:HGNC Symbol;Acc:HGNC:19986]	-
ENSG00000153879	3577	3209	3662	3703	3508	3613	44.4309	47.1944	49.5862	45.6492	47.5651	49.2456	3532.85	3501.88	0.0127094	0.932721	0.979144	CEBPG	19	33373330	33382686	+	4411	protein_coding	CCAAT enhancer binding protein gamma [Source:HGNC Symbol;Acc:HGNC:1837]	C/EBP
ENSG00000163479	3340	3350	4124	3472	3314	3652	27.5146	32.675	37.0349	28.3863	29.801	33.0127	3410.18	3635.44	-0.0922476	0.604129	0.850337	SSR2	1	156009048	156020959	-	6651	protein_coding	signal sequence receptor subunit 2 [Source:HGNC Symbol;Acc:HGNC:11324]	-
ENSG00000014641	2572	3544	3798	3728	3516	4079	28.2406	46.0734	45.4604	40.6249	42.1419	49.1462	3700.69	3360.16	0.139393	0.524772	0.814111	MDH1	2	63588609	63607197	+	4990	protein_coding	malate dehydrogenase 1 [Source:HGNC Symbol;Acc:HGNC:6970]	-
ENSG00000117713	2730	4743	4699	3993	2988	2072	9.39085	19.3174	17.6207	13.6318	11.2198	7.82106	2925.78	4148.67	-0.503649	0.0738272	0.347849	ARID1A	1	26693236	26782110	+	15928	protein_coding	AT-rich interaction domain 1A [Source:HGNC Symbol;Acc:HGNC:11110]	ARID
ENSG00000123143	3860	3769	4558	3341	2925	2767	45.9163	53.0835	59.1057	39.4429	37.9811	36.1179	2940.19	4094.17	-0.477564	0.00437746	0.0723341	PKN1	19	14433053	14471867	+	4606	protein_coding	protein kinase N1 [Source:HGNC Symbol;Acc:HGNC:9405]	-
ENSG00000109861	3745	3275	3612	3766	3203	3577	17.966	18.6022	18.8896	17.9305	16.7733	18.8301	3437.38	3560.92	-0.0509128	0.734163	0.907206	CTSC	11	88293592	88337787	-	11421	protein_coding	cathepsin C [Source:HGNC Symbol;Acc:HGNC:2528]	-
ENSG00000112335	3458	3529	3830	3822	3158	3324	102.858	124.285	124.19	112.828	102.539	108.495	3353.85	3638.35	-0.117327	0.471627	0.781635	SNX3	6	108211222	108261260	-	1842	protein_coding	sorting nexin 3 [Source:HGNC Symbol;Acc:HGNC:11174]	-
ENSG00000166123	2654	4554	5293	3689	2635	2289	22.8853	46.4947	49.7547	31.5703	24.8027	21.6589	2787.49	4255.79	-0.610292	0.0273973	0.209104	GPT2	16	46884378	46931297	+	6354	protein_coding	glutamic--pyruvic transaminase 2 [Source:HGNC Symbol;Acc:HGNC:18062]	-
ENSG00000125835	2427	3728	4455	4038	3085	3363	104.05	189.235	208.207	171.811	144.374	158.21	3408.52	3603.22	-0.079985	0.747263	0.912258	SNRPB	20	2461634	2470853	-	1278	protein_coding	small nuclear ribonucleoprotein polypeptides B and B1 [Source:HGNC Symbol;Acc:HGNC:11153]	-
ENSG00000132646	2205	3856	4547	3499	3265	3718	82.1295	170.052	184.625	129.345	132.751	151.962	3424.26	3612.41	-0.077056	0.775096	0.925505	PCNA	20	5114953	5126626	-	1471	protein_coding	proliferating cell nuclear antigen [Source:HGNC Symbol;Acc:HGNC:8729]	-
ENSG00000108256	5227	2196	1989	3585	4224	3851	26.3953	13.1299	10.9492	17.967	23.2841	21.3393	3817.97	3078.9	0.310195	0.28657	0.640177	NUFIP2	17	29255836	29294118	-	10850	protein_coding	NUFIP2, FMR1 interacting protein 2 [Source:HGNC Symbol;Acc:HGNC:17634]	-
ENSG00000235174	3568	2518	2988	3244	3940	4780	1253.15	1047.1	1144.02	1130.77	1510.56	1842.21	3932.24	3020.77	0.380268	0.0686916	0.335896	RPL39P3	6	73373108	73373263	-	156	processed_pseudogene	ribosomal protein L39 pseudogene 3 [Source:HGNC Symbol;Acc:HGNC:21383]	-
ENSG00000120899	2715	4441	4721	3904	2909	2344	18.7515	36.3162	35.5448	26.7602	21.9317	17.7647	2963.94	4041.29	-0.447117	0.0892695	0.378604	PTK2B	8	27311482	27459391	+	7933	protein_coding	protein tyrosine kinase 2 beta [Source:HGNC Symbol;Acc:HGNC:9612]	-
ENSG00000142657	3778	3847	4422	3504	2763	2715	69.7902	84.1412	89.0485	64.2406	55.7154	55.0346	2917.97	4051.69	-0.473405	0.00634941	0.0925596	PGD	1	10398592	10420144	+	2966	protein_coding	phosphogluconate dehydrogenase [Source:HGNC Symbol;Acc:HGNC:8891]	-
ENSG00000073578	2452	4629	5267	3533	2807	2315	16.026	35.8216	37.5269	22.9172	20.0267	16.6031	2806.43	4212.19	-0.585685	0.0407956	0.258411	SDHA	5	218241	256700	+	8383	protein_coding	succinate dehydrogenase complex flavoprotein subunit A [Source:HGNC Symbol;Acc:HGNC:10680]	-
ENSG00000122565	2874	3904	4346	3556	2905	3412	33.9296	54.5702	55.9316	41.6646	37.4369	44.2012	3217.21	3768.5	-0.228042	0.295918	0.649032	CBX3	7	26201162	26213356	+	4641	protein_coding	chromobox 3 [Source:HGNC Symbol;Acc:HGNC:1553]	-
ENSG00000084090	3447	4031	4411	3375	3016	2687	42.7871	59.2431	59.6876	41.5775	40.8663	36.5993	2954.14	4013.15	-0.441844	0.0189151	0.172213	STARD7	2	96184859	96208825	-	4414	protein_coding	StAR related lipid transfer domain containing 7 [Source:HGNC Symbol;Acc:HGNC:18063]	-
ENSG00000167004	4080	3075	3557	3286	3131	3828	52.7227	47.0475	50.1069	42.1423	44.1655	54.2804	3351.27	3572.7	-0.0924338	0.590288	0.8444	PDIA3	15	43746392	43773279	+	4240	protein_coding	protein disulfide isomerase family A member 3 [Source:HGNC Symbol;Acc:HGNC:4606]	-
ENSG00000137575	4769	3187	3152	3509	3096	3242	54.6871	43.2706	39.4021	39.935	38.7544	40.7947	3209.6	3689.78	-0.201258	0.262563	0.617997	SDCBP	8	58552924	58582860	+	4778	protein_coding	syndecan binding protein [Source:HGNC Symbol;Acc:HGNC:10662]	-
ENSG00000185896	3891	4248	4756	3155	2477	2409	37.1474	48.0182	49.4977	29.8937	25.814	25.237	2611.68	4344.9	-0.734175	5.71345e-05	0.00332845	LAMP1	13	113297241	113323672	+	5739	protein_coding	lysosomal associated membrane protein 1 [Source:HGNC Symbol;Acc:HGNC:6499]	-
ENSG00000221978	3446	2141	2396	3933	4123	4860	27.5631	20.2761	20.8918	31.2212	35.9988	42.6562	4231.45	2646.9	0.676622	0.000700479	0.0212737	CCNL2	1	1385711	1399328	-	6850	protein_coding	cyclin L2 [Source:HGNC Symbol;Acc:HGNC:20570]	-
ENSG00000171862	3941	3489	3682	3330	3092	3365	18.6451	19.544	18.9896	15.6356	15.9683	17.4693	3195.11	3722.84	-0.220549	0.141603	0.472151	PTEN	10	87863113	87971930	+	11581	protein_coding	phosphatase and tensin homolog [Source:HGNC Symbol;Acc:HGNC:9588]	-
ENSG00000163399	2806	4207	4614	3719	2917	2623	21.1736	37.5866	37.9542	27.8514	24.0273	21.7189	3004.38	3948.05	-0.393895	0.0995384	0.400637	ATP1A1	1	116372668	116410261	+	7261	protein_coding	ATPase Na+/K+ transporting subunit alpha 1 [Source:HGNC Symbol;Acc:HGNC:799]	-
ENSG00000173660	3058	3170	3952	3147	3456	4098	118.998	146.054	167.646	121.538	146.804	174.987	3509.32	3425.17	0.0350103	0.864833	0.958269	UQCRH	1	46303631	46316776	+	1408	protein_coding	ubiquinol-cytochrome c reductase hinge protein [Source:HGNC Symbol;Acc:HGNC:12590]	-
ENSG00000182087	4441	2445	3122	3530	3438	3895	60.3631	39.3481	46.2593	47.6188	51.0104	58.094	3551.74	3308.05	0.102322	0.61282	0.854214	TMEM259	19	1009648	1021179	-	4031	protein_coding	transmembrane protein 259 [Source:HGNC Symbol;Acc:HGNC:17039]	-
ENSG00000157227	3056	3711	4698	3799	2913	2691	37.5088	53.9292	62.8591	46.2766	39.0285	36.2432	3050.48	3872.37	-0.344023	0.116846	0.430845	MMP14	14	22836557	22849027	+	4464	protein_coding	matrix metallopeptidase 14 [Source:HGNC Symbol;Acc:HGNC:7160]	-
ENSG00000090060	3424	3374	3414	3669	3549	3406	14.6954	17.1454	15.973	15.6282	16.6271	16.0408	3466.27	3431.66	0.0145643	0.924707	0.977309	PAPOLA	14	96501433	96567111	+	12766	protein_coding	poly(A) polymerase alpha [Source:HGNC Symbol;Acc:HGNC:14981]	-
ENSG00000163714	3182	3438	3189	3908	3512	3585	15.6811	20.0603	17.132	19.1137	18.8927	19.3865	3587.4	3304.9	0.118486	0.473419	0.782602	U2SURP	3	142964497	143060546	+	11118	protein_coding	U2 snRNP associated SURP domain containing [Source:HGNC Symbol;Acc:HGNC:30855]	-
ENSG00000149091	3620	3422	4016	3605	3052	3093	18.387	20.5796	22.2368	18.1728	16.9219	17.2392	3173.79	3711.69	-0.225771	0.155189	0.493474	DGKZ	11	46332905	46380554	+	10787	protein_coding	diacylglycerol kinase zeta [Source:HGNC Symbol;Acc:HGNC:2857]	-
ENSG00000172432	3981	2548	3259	3550	3741	3691	47.1713	35.747	42.0965	41.7472	48.3878	47.9914	3590.78	3249.93	0.143683	0.41424	0.744192	GTPBP2	6	43605316	43629162	-	4624	protein_coding	GTP binding protein 2 [Source:HGNC Symbol;Acc:HGNC:4670]	-
ENSG00000198848	4707	4355	4419	2635	2191	2456	87.8099	96.1926	89.8668	48.7858	44.6174	50.2761	2372.43	4522.12	-0.930569	1.21525e-09	3.96753e-07	CES1	16	55802851	55833337	-	2937	protein_coding	carboxylesterase 1 [Source:HGNC Symbol;Acc:HGNC:1863]	-
ENSG00000075785	3660	3669	3899	3820	3057	2650	73.8065	87.6023	85.7122	76.4523	67.2933	58.6399	3091.46	3774.8	-0.287942	0.101974	0.404202	RAB7A	3	128726122	128814796	+	2717	protein_coding	RAB7A, member RAS oncogene family [Source:HGNC Symbol;Acc:HGNC:9788]	-
ENSG00000134419	3736	2741	3497	3101	3811	3857	30.6478	26.6229	31.2726	25.2468	34.1266	34.7196	3533.17	3324.77	0.0875411	0.640468	0.868271	RPS15A	16	18781295	18790383	-	6679	protein_coding	ribosomal protein S15a [Source:HGNC Symbol;Acc:HGNC:10389]	-
ENSG00000104824	3162	4221	4609	3384	2834	2487	25.399	40.1444	40.3588	26.9773	24.8495	21.9212	2828.09	4061.14	-0.521883	0.0155495	0.154052	HNRNPL	19	38836388	38852347	-	6821	protein_coding	heterogeneous nuclear ribonucleoprotein L [Source:HGNC Symbol;Acc:HGNC:5045]	-
ENSG00000197728	3224	3410	4310	3229	2938	3566	86.0418	107.751	125.391	85.5255	85.5911	104.431	3180.39	3684.05	-0.212047	0.278913	0.632815	RPS26	12	56041351	56044697	+	2053	protein_coding	ribosomal protein S26 [Source:HGNC Symbol;Acc:HGNC:10414]	-
ENSG00000067704	3139	3855	3927	3734	3019	3000	41.2933	60.0436	56.3151	48.7502	43.3525	43.3055	3170.7	3691.56	-0.219237	0.25205	0.607742	IARS2	1	220094102	220148041	+	4165	protein_coding	isoleucyl-tRNA synthetase 2, mitochondrial [Source:HGNC Symbol;Acc:HGNC:29685]	-
ENSG00000104517	3051	3604	3428	4191	3605	2751	12.7753	17.8677	15.6475	17.4165	16.4777	12.6402	3423.28	3405.34	0.00777356	0.969236	0.990822	UBR5	8	102253012	102412841	-	13085	protein_coding	ubiquitin protein ligase E3 component n-recognin 5 [Source:HGNC Symbol;Acc:HGNC:16806]	-
ENSG00000172493	3039	4055	3688	4158	3172	2515	15.5136	24.5091	20.5234	21.0659	17.6758	14.0881	3187.83	3653.44	-0.196466	0.38143	0.721149	AFF1	4	86935002	87141054	+	10733	protein_coding	AF4/FMR2 family member 1 [Source:HGNC Symbol;Acc:HGNC:7135]	AF-4
ENSG00000197063	4000	3186	3598	3458	3348	3018	41.9849	39.5943	41.169	36.0223	38.3602	34.7605	3203.03	3602.3	-0.16953	0.255601	0.610881	MAFG	17	81918270	81927714	-	5220	protein_coding	MAF bZIP transcription factor G [Source:HGNC Symbol;Acc:HGNC:6781]	TF_bZIP
ENSG00000163902	3237	3521	3908	3264	2957	3717	44.4279	57.218	58.4714	44.4607	44.3023	55.9808	3248.52	3593.55	-0.145569	0.442464	0.764073	RPN1	3	128619970	128681075	-	3992	protein_coding	ribophorin I [Source:HGNC Symbol;Acc:HGNC:10381]	-
ENSG00000146247	2991	3552	2980	3982	3697	3345	12.3663	17.388	13.4312	16.3394	16.6853	15.1758	3591.1	3217.46	0.158696	0.388942	0.725351	PHIP	6	78935867	79078236	-	13252	protein_coding	pleckstrin homology domain interacting protein [Source:HGNC Symbol;Acc:HGNC:15673]	-
ENSG00000130723	3133	2610	2540	5071	4255	2931	13.8546	13.6655	12.2445	22.2556	20.5397	14.2227	3971.71	2769.89	0.519994	0.0105843	0.124899	PRRC2B	9	131373636	131500197	+	12390	protein_coding	proline rich coiled-coil 2B [Source:HGNC Symbol;Acc:HGNC:28121]	-
ENSG00000112701	3037	3866	4157	3413	3086	2975	14.5784	21.9726	21.7531	16.2598	16.1705	15.6706	3086.64	3741.38	-0.27738	0.162494	0.50345	SENP6	6	75601509	75718278	+	11414	protein_coding	SUMO specific peptidase 6 [Source:HGNC Symbol;Acc:HGNC:20944]	-
ENSG00000138413	3349	2632	2920	4180	3458	3968	38.8673	36.1667	36.9426	48.1459	43.8083	50.5329	3781.85	2972.05	0.347582	0.0238497	0.194458	IDH1	2	208236227	208266074	-	4721	protein_coding	isocitrate dehydrogenase (NADP(+)) 1, cytosolic [Source:HGNC Symbol;Acc:HGNC:5382]	-
ENSG00000153827	3301	3932	3835	3612	3077	2731	14.361	20.2538	18.1878	15.5956	14.6127	13.0375	3061.98	3738.65	-0.287859	0.124474	0.443173	TRIP12	2	229763838	229923239	-	12594	protein_coding	thyroid hormone receptor interactor 12 [Source:HGNC Symbol;Acc:HGNC:12306]	-
ENSG00000188529	3073	3461	3608	3607	3222	3513	16.3832	21.847	20.9691	19.0852	18.751	20.5517	3373.53	3420.41	-0.0197763	0.910499	0.972645	SRSF10	1	23964804	23980927	-	10277	protein_coding	serine and arginine rich splicing factor 10 [Source:HGNC Symbol;Acc:HGNC:16713]	-
ENSG00000111605	3979	2971	3128	3579	3518	3306	26.9748	23.8474	23.1168	24.0802	26.0341	24.5935	3394.53	3359.6	0.0148128	0.924455	0.977309	CPSF6	12	69239537	69274358	+	8082	protein_coding	cleavage and polyadenylation specific factor 6 [Source:HGNC Symbol;Acc:HGNC:13871]	-
ENSG00000103342	3138	3636	3900	3759	3134	2911	21.4432	29.4181	29.0521	25.4931	23.3775	21.828	3186.92	3602.31	-0.176574	0.342814	0.690887	GSPT1	16	11868128	11916082	-	8018	protein_coding	G1 to S phase transition 1 [Source:HGNC Symbol;Acc:HGNC:4621]	-
ENSG00000110107	3219	4216	4710	3313	2734	2273	64.3921	99.8541	102.709	65.7728	59.6997	49.8935	2700.43	4110.79	-0.606052	0.00583081	0.0877687	PRPF19	11	60890730	60906588	-	2739	protein_coding	pre-mRNA processing factor 19 [Source:HGNC Symbol;Acc:HGNC:17896]	-
ENSG00000125912	3993	3292	3836	3370	2812	3146	52.4018	51.1518	54.8784	43.8925	40.2833	45.3043	3039.16	3718.73	-0.291138	0.054508	0.30087	NCLN	19	3185563	3209575	+	4175	protein_coding	nicalin [Source:HGNC Symbol;Acc:HGNC:26923]	-
ENSG00000087365	3194	4190	4737	3158	2797	2366	17.8663	27.7503	28.8854	17.5317	17.0787	14.5227	2705.66	4102.67	-0.600428	0.00534387	0.082991	SF3B2	11	66050729	66069308	+	9795	protein_coding	splicing factor 3b subunit 2 [Source:HGNC Symbol;Acc:HGNC:10769]	-
ENSG00000065000	3743	3898	4353	3617	2644	2187	23.8105	29.3592	30.1865	22.8355	18.36	15.2662	2734.03	4036.34	-0.561827	0.00540661	0.0833927	AP3D1	19	2100988	2164468	-	8613	protein_coding	adaptor related protein complex 3 subunit delta 1 [Source:HGNC Symbol;Acc:HGNC:568]	-
ENSG00000120690	3370	3676	3582	4019	3208	2563	42.5936	55.0103	49.3532	50.4134	44.26	35.5465	3173.66	3581.58	-0.174253	0.36997	0.713575	ELF1	13	40932028	41061440	-	4335	protein_coding	E74 like ETS transcription factor 1 [Source:HGNC Symbol;Acc:HGNC:3316]	ETS
ENSG00000119285	3792	3433	3213	3766	3328	2831	22.96	24.6111	21.2075	22.6306	21.9962	18.8095	3227.26	3499.04	-0.116552	0.479077	0.786138	HEATR1	1	236549005	236604504	-	9049	protein_coding	HEAT repeat containing 1 [Source:HGNC Symbol;Acc:HGNC:25517]	-
ENSG00000183087	4796	2790	3336	3184	3008	3197	43.7519	30.1354	33.1757	28.8273	29.9542	32.0033	3065.44	3615.09	-0.23813	0.20967	0.561876	GAS6	13	113820549	113864067	-	6006	protein_coding	growth arrest specific 6 [Source:HGNC Symbol;Acc:HGNC:4168]	-
ENSG00000145907	3575	3181	3403	3783	3229	3136	15.7887	16.6337	16.3836	16.5814	15.5669	15.1978	3302.26	3404.09	-0.0437307	0.767996	0.922721	G3BP1	5	151771045	151812785	+	12406	protein_coding	G3BP stress granule assembly factor 1 [Source:HGNC Symbol;Acc:HGNC:30292]	-
ENSG00000130826	3470	3320	3846	3291	3111	3251	45.2349	51.2432	54.6549	42.578	44.2697	46.5044	3151.04	3571.19	-0.180538	0.258365	0.613087	DKC1	X	154762742	154777689	+	4203	protein_coding	dyskerin pseudouridine synthase 1 [Source:HGNC Symbol;Acc:HGNC:2890]	-
ENSG00000108828	4219	3206	3706	3608	3147	2375	66.0269	59.4058	63.2255	56.0391	53.7614	40.7857	2963.96	3713.32	-0.325155	0.0730219	0.345822	VAT1	17	43014605	43025123	-	3501	protein_coding	vesicle amine transport 1 [Source:HGNC Symbol;Acc:HGNC:16919]	-
ENSG00000198837	3285	3178	3804	3634	3269	3042	23.7323	27.184	29.9586	26.0557	25.78	24.1156	3238.38	3448.32	-0.0905193	0.582852	0.840514	DENND4B	1	153929501	153946696	-	7584	protein_coding	DENN domain containing 4B [Source:HGNC Symbol;Acc:HGNC:29044]	-
ENSG00000140740	3413	2958	3256	3522	3421	3611	35.8442	36.782	37.2772	36.7101	39.2191	41.6144	3447.58	3223.49	0.0969285	0.519846	0.810888	UQCRC2	16	21952660	21983660	+	5217	protein_coding	ubiquinol-cytochrome c reductase core protein 2 [Source:HGNC Symbol;Acc:HGNC:12586]	-
ENSG00000132382	4929	2961	3258	3387	2835	2755	43.5372	30.9666	31.371	29.6914	27.3349	26.7028	2919.93	3692.24	-0.338672	0.0751374	0.350232	MYBBP1A	17	4538897	4555631	-	6203	protein_coding	MYB binding protein 1a [Source:HGNC Symbol;Acc:HGNC:7546]	-
ENSG00000196504	3187	3337	3200	3617	3223	3545	18.3113	22.7011	20.043	20.6252	20.2144	22.3505	3387.74	3273.3	0.049701	0.761664	0.919672	PRPF40A	2	152651593	152717997	-	9536	protein_coding	pre-mRNA processing factor 40 homolog A [Source:HGNC Symbol;Acc:HGNC:16463]	-
ENSG00000182568	3278	3771	3846	3596	3031	2581	13.3942	18.2439	17.1314	14.5828	13.5193	11.5725	2990.92	3676.54	-0.297568	0.114351	0.426344	SATB1	3	18345387	18445588	-	13409	protein_coding	SATB homeobox 1 [Source:HGNC Symbol;Acc:HGNC:10541]	CUT
ENSG00000132361	3726	3573	3875	3478	2828	2618	29.5867	33.5924	33.543	27.4093	24.513	22.8117	2899.09	3752.06	-0.37193	0.0225748	0.188979	CLUH	17	2689386	2712663	-	6900	protein_coding	clustered mitochondria homolog [Source:HGNC Symbol;Acc:HGNC:29094]	-
ENSG00000164733	4425	3073	3664	3107	2828	2971	32.6396	26.8379	29.462	22.745	22.7705	24.0474	2904.99	3714.17	-0.354642	0.025912	0.20337	CTSB	8	11842524	11869448	-	7428	protein_coding	cathepsin B [Source:HGNC Symbol;Acc:HGNC:2527]	-
ENSG00000008018	2903	3356	3845	3392	2981	3582	70.5036	96.5029	101.797	81.7586	79.0294	95.4604	3250.09	3409.33	-0.0689099	0.724346	0.903328	PSMB1	6	170535117	170553341	-	2256	protein_coding	proteasome subunit beta 1 [Source:HGNC Symbol;Acc:HGNC:9537]	-
ENSG00000010292	1857	4510	5064	3945	2676	1960	15.6845	45.1014	46.6261	33.0689	24.6722	18.1656	2768.34	3917.34	-0.500697	0.145074	0.477015	NCAPD2	12	6493356	6531955	+	6487	protein_coding	non-SMC condensin I complex subunit D2 [Source:HGNC Symbol;Acc:HGNC:24305]	-
ENSG00000104529	4095	3477	4063	2790	2759	2825	23.8942	24.0213	25.844	16.1568	17.5732	18.088	2735.53	3893.84	-0.509438	0.000812822	0.0235013	EEF1D	8	143579697	143599541	-	9390	protein_coding	eukaryotic translation elongation factor 1 delta [Source:HGNC Symbol;Acc:HGNC:3211]	-
ENSG00000076003	2283	4820	4976	3084	2401	2421	30.3755	75.9308	72.1727	40.7235	34.8716	35.3464	2568.47	4132.08	-0.685803	0.0183042	0.168427	MCM6	2	135839626	135876426	-	4118	protein_coding	minichromosome maintenance complex component 6 [Source:HGNC Symbol;Acc:HGNC:6949]	-
ENSG00000117335	3363	2241	2202	3900	3995	4277	21.1598	16.6948	15.1035	24.3536	27.4387	29.5296	3981.26	2592.66	0.618593	0.00104825	0.0285727	CD46	1	207752057	207795513	+	8708	protein_coding	CD46 molecule [Source:HGNC Symbol;Acc:HGNC:6953]	-
ENSG00000124782	3071	3713	3173	4004	3273	2730	9.75199	13.9602	10.984	12.6189	11.3455	9.51283	3247.38	3365.63	-0.0513804	0.797076	0.930831	RREB1	6	7107597	7251980	+	17254	protein_coding	ras responsive element binding protein 1 [Source:HGNC Symbol;Acc:HGNC:10449]	zf-C2H2
ENSG00000108312	3500	3815	4294	3247	2695	2410	27.4226	35.3906	36.6756	25.2485	23.0495	20.72	2713.44	3911.4	-0.527391	0.00411927	0.0695036	UBTF	17	44205033	44221626	-	6993	protein_coding	upstream binding transcription factor [Source:HGNC Symbol;Acc:HGNC:12511]	HMG
ENSG00000210135	3278	2417	2620	3077	3975	4561	2460.31	2147.89	2143.67	2292.04	3256.72	3756.42	3818.93	2771.03	0.462584	0.0276912	0.210241	MT-TN	MT	5657	5729	-	73	Mt_tRNA	mitochondrially encoded tRNA asparagine [Source:HGNC Symbol;Acc:HGNC:7493]	-
ENSG00000115758	2946	3268	3614	3594	3138	3338	54.3841	71.4292	72.7283	65.8462	63.2346	67.6175	3282.16	3312.91	-0.0133152	0.939998	0.981767	ODC1	2	10439968	10448504	-	2968	protein_coding	ornithine decarboxylase 1 [Source:HGNC Symbol;Acc:HGNC:8109]	-
ENSG00000005007	3210	3612	3868	3668	2917	2590	20.4508	27.2463	26.8638	23.1925	20.2863	18.1067	2977.64	3604.99	-0.27563	0.145579	0.477651	UPF1	19	18831938	18868236	+	8600	protein_coding	UPF1, RNA helicase and ATPase [Source:HGNC Symbol;Acc:HGNC:9962]	-
ENSG00000067167	3630	3209	3331	3183	2929	3549	51.2864	53.6809	51.3034	44.6319	45.1728	55.0218	3157.56	3407.06	-0.109752	0.503929	0.8032	TRAM1	8	70573442	70608387	-	3878	protein_coding	translocation associated membrane protein 1 [Source:HGNC Symbol;Acc:HGNC:20568]	-
ENSG00000257103	3390	3135	3404	3721	3175	2980	39.1194	42.8336	42.8211	42.6153	39.9944	37.7348	3212.42	3330.66	-0.0520313	0.734866	0.907421	LSM14A	19	34172504	34229515	+	4748	protein_coding	LSM14A, mRNA processing body assembly factor [Source:HGNC Symbol;Acc:HGNC:24489]	-
ENSG00000092820	2503	4094	4648	3520	2531	2462	41.0353	79.4692	83.069	57.2734	45.2951	44.2913	2759.33	3824.92	-0.470929	0.0700536	0.33911	EZR	6	158765741	158819412	-	3342	protein_coding	ezrin [Source:HGNC Symbol;Acc:HGNC:12691]	-
ENSG00000010671	3106	2373	2590	3776	3929	3974	37.1975	33.6484	33.8133	44.8805	51.3638	52.2244	3818.75	2691.93	0.504313	0.00147183	0.0358709	BTK	X	101349447	101390796	-	4575	protein_coding	Bruton tyrosine kinase [Source:HGNC Symbol;Acc:HGNC:1133]	-
ENSG00000089006	2322	3829	4214	3441	2873	3069	15.9969	31.2329	31.6477	23.5272	21.6058	23.2008	3055.35	3526.78	-0.206856	0.407882	0.738759	SNX5	20	17941597	17968980	-	7953	protein_coding	sorting nexin 5 [Source:HGNC Symbol;Acc:HGNC:14969]	-
ENSG00000041357	2619	3068	3793	3389	3190	3670	20.5111	28.4487	32.3826	26.3414	27.2714	31.5394	3349.19	3199.35	0.06612	0.748276	0.912617	PSMA4	15	78540405	78552419	+	6996	protein_coding	proteasome subunit alpha 4 [Source:HGNC Symbol;Acc:HGNC:9533]	-
ENSG00000167635	3178	2785	2840	3506	3563	3852	41.9979	43.5766	40.9136	45.9832	51.3987	55.8591	3571.9	2948.32	0.276757	0.0819643	0.363877	ZNF146	19	36214602	36238774	+	4146	protein_coding	zinc finger protein 146 [Source:HGNC Symbol;Acc:HGNC:12931]	zf-C2H2
ENSG00000170315	3204	3837	4675	2941	2505	2509	108.296	153.556	172.257	98.6572	92.4252	93.0582	2589.47	3956.19	-0.611321	0.00253381	0.0505183	UBB	17	16380798	16382745	+	1621	protein_coding	ubiquitin B [Source:HGNC Symbol;Acc:HGNC:12463]	-
ENSG00000159352	3008	3500	4315	3208	2714	2879	54.4464	75.009	85.1427	57.6287	53.6245	57.1829	2866.44	3652.02	-0.349311	0.0792874	0.359354	PSMD4	1	151254703	151267479	+	3027	protein_coding	proteasome 26S subunit, non-ATPase 4 [Source:HGNC Symbol;Acc:HGNC:9561]	-
ENSG00000116161	2788	3489	3941	3354	2945	3083	33.8628	50.1748	52.181	40.4303	39.0462	41.0901	3057.7	3454.65	-0.175947	0.380491	0.720303	CACYBP	1	174999163	175011715	+	4511	protein_coding	calcyclin binding protein [Source:HGNC Symbol;Acc:HGNC:30423]	-
ENSG00000113649	2969	3097	3127	3558	3381	3439	18.6679	23.0559	21.4333	22.2027	23.2056	23.7275	3387	3094.1	0.130607	0.41882	0.747627	TCERG1	5	146447311	146511961	+	8714	protein_coding	transcription elongation regulator 1 [Source:HGNC Symbol;Acc:HGNC:15630]	-
ENSG00000117592	3585	2851	3342	3359	3160	3263	82.984	78.1369	84.331	77.1664	79.8463	82.8811	3192.36	3266.33	-0.0331238	0.823624	0.94279	PRDX6	1	173477266	173488807	+	2367	protein_coding	peroxiredoxin 6 [Source:HGNC Symbol;Acc:HGNC:16753]	-
ENSG00000139218	3288	3565	3423	3481	3156	2635	12.8358	16.478	14.5671	13.4868	13.449	11.2877	3016.04	3462.45	-0.19896	0.258158	0.613052	SCAF11	12	45919131	45992120	-	14035	protein_coding	SR-related CTD associated factor 11 [Source:HGNC Symbol;Acc:HGNC:10784]	-
ENSG00000158864	3182	3466	4256	3176	2646	2814	47.6606	61.467	69.4924	47.2121	43.2625	46.2506	2811.82	3673.4	-0.385492	0.0397187	0.254573	NDUFS2	1	161197104	161214395	+	3658	protein_coding	NADH:ubiquinone oxidoreductase core subunit S2 [Source:HGNC Symbol;Acc:HGNC:7708]	-
ENSG00000110917	3740	3456	3621	3227	2954	2530	30.4798	33.3479	32.1695	26.1007	26.2793	22.6253	2834.98	3628.41	-0.3559	0.0236286	0.193663	MLEC	12	120686869	120701864	+	6723	protein_coding	malectin [Source:HGNC Symbol;Acc:HGNC:28973]	-
ENSG00000120694	3649	3457	3989	2899	2664	2865	23.8295	26.7298	28.3976	18.789	18.9906	20.5305	2750.43	3724.32	-0.437286	0.00590243	0.0883491	HSPH1	13	31134974	31162388	-	8390	protein_coding	heat shock protein family H (Hsp110) member 1 [Source:HGNC Symbol;Acc:HGNC:16969]	-
ENSG00000031698	3724	3304	4152	3021	2656	2621	53.1906	55.8752	64.6484	42.8242	41.411	41.0795	2702.56	3746.35	-0.471111	0.00318838	0.0594116	SARS	1	109213918	109238169	+	3836	protein_coding	seryl-tRNA synthetase [Source:HGNC Symbol;Acc:HGNC:10537]	-
ENSG00000266074	3584	3491	3511	3412	3009	2468	14.575	16.809	15.5649	13.7709	13.3575	11.0133	2889.07	3556.18	-0.299578	0.0771126	0.355007	BAHCC1	17	81395475	81466332	+	13473	protein_coding	BAH domain and coiled-coil containing 1 [Source:HGNC Symbol;Acc:HGNC:29279]	-
ENSG00000198431	3458	3616	3958	3147	2670	2594	28.2446	34.9698	35.2421	25.5106	23.8059	23.2495	2736.66	3713.06	-0.440037	0.00870055	0.111338	TXNRD1	12	104215779	104350305	+	6708	protein_coding	thioredoxin reductase 1 [Source:HGNC Symbol;Acc:HGNC:12437]	-
ENSG00000242125	4027	1854	2034	3295	3591	4624	53.9727	29.4209	29.718	43.829	52.5376	68.0055	3777.75	2599.64	0.538968	0.0423172	0.264415	SNHG3	1	28505980	28510892	+	4088	processed_transcript	small nucleolar RNA host gene 3 [Source:HGNC Symbol;Acc:HGNC:10118]	-
ENSG00000155254	3849	2890	2841	3612	3288	2923	62.4113	55.4839	50.2183	58.1268	58.1982	52.0089	3197.82	3193.64	0.0018386	0.991148	0.997313	MARVELD1	10	97713173	97718152	+	3379	protein_coding	MARVEL domain containing 1 [Source:HGNC Symbol;Acc:HGNC:28674]	-
ENSG00000162521	3134	3347	3578	3136	3090	3112	18.1323	22.9278	22.5668	18.0071	19.5153	19.7573	3049.61	3387.55	-0.151526	0.370882	0.714104	RBBP4	1	32651142	32686211	+	9470	protein_coding	RB binding protein 4, chromatin remodeling factor [Source:HGNC Symbol;Acc:HGNC:9887]	-
ENSG00000114353	2658	3583	4118	3860	2777	2401	19.0369	30.3839	32.1517	27.4374	21.711	18.8698	2925.37	3508.33	-0.26196	0.268203	0.623591	GNAI2	3	50226292	50259355	+	7650	protein_coding	G protein subunit alpha i2 [Source:HGNC Symbol;Acc:HGNC:4385]	-
ENSG00000148730	2828	3445	3643	3653	3092	2714	21.3514	30.7957	29.9834	27.3722	25.4829	22.4848	3073.81	3350.86	-0.124305	0.527385	0.815778	EIF4EBP2	10	70404379	70428618	+	7257	protein_coding	eukaryotic translation initiation factor 4E binding protein 2 [Source:HGNC Symbol;Acc:HGNC:3289]	-
ENSG00000198668	2921	2725	2889	3760	3488	3589	20.7712	22.9431	22.3952	26.5358	27.0751	28.0051	3535.43	2863.72	0.304062	0.0419289	0.263143	CALM1	14	90396502	90408261	+	7705	protein_coding	calmodulin 1 [Source:HGNC Symbol;Acc:HGNC:1442]	-
ENSG00000183495	3343	3414	3363	3648	3161	2426	9.79224	11.8403	10.7386	10.6051	10.1072	7.79776	2998.13	3404.17	-0.18307	0.322523	0.674003	EP400	12	131949920	132081102	+	18705	protein_coding	E1A binding protein p400 [Source:HGNC Symbol;Acc:HGNC:11958]	-
ENSG00000099331	3109	3242	3589	3850	3186	2375	17.1233	21.1414	21.5485	21.0446	19.1547	14.3537	3051.05	3345.25	-0.132635	0.507473	0.805339	MYO9B	19	17075781	17214537	+	9948	protein_coding	myosin IXB [Source:HGNC Symbol;Acc:HGNC:7609]	-
ENSG00000198771	2416	3780	4152	3814	2803	2378	23.1503	42.885	43.3703	36.2705	29.3187	25.0037	2912.28	3517.05	-0.272016	0.287643	0.640765	RCSD1	1	167630093	167706249	+	5718	protein_coding	RCSD domain containing 1 [Source:HGNC Symbol;Acc:HGNC:28310]	-
ENSG00000071994	3659	3124	3519	3011	2830	3178	30.957	31.294	32.4557	25.2825	26.1364	29.5042	2946.28	3448.12	-0.226968	0.143054	0.474242	PDCD2	6	170575295	170584692	-	6476	protein_coding	programmed cell death 2 [Source:HGNC Symbol;Acc:HGNC:8762]	-
ENSG00000072501	2101	4836	4858	3228	2498	1797	10.98	29.9238	27.6764	16.7426	14.2505	10.3052	2434.19	4042.23	-0.731537	0.0220534	0.187215	SMC1A	X	53374149	53422728	-	10484	protein_coding	structural maintenance of chromosomes 1A [Source:HGNC Symbol;Acc:HGNC:11111]	-
ENSG00000164163	3269	3172	3058	3451	3104	3250	28.5889	32.845	29.1538	29.953	29.6324	31.1888	3197.26	3190.7	0.00306372	0.984105	0.995582	ABCE1	4	145097932	145129179	+	6265	protein_coding	ATP binding cassette subfamily E member 1 [Source:HGNC Symbol;Acc:HGNC:69]	-
ENSG00000163938	3302	2558	2775	3362	3418	3876	54.5261	50.0129	49.9535	55.0983	61.6115	70.2335	3487.23	2881.9	0.274926	0.100346	0.402289	GNL3	3	52681156	52694492	+	3318	protein_coding	G protein nucleolar 3 [Source:HGNC Symbol;Acc:HGNC:29931]	-
ENSG00000130755	2423	3163	3935	3382	2886	3500	89.0985	137.712	157.738	123.425	115.845	141.227	3187.37	3221.31	-0.0151638	0.946538	0.984348	GMFG	19	39328353	39342372	-	1490	protein_coding	glia maturation factor gamma [Source:HGNC Symbol;Acc:HGNC:4374]	-
ENSG00000134910	3192	3492	3758	3245	2599	3002	23.6562	30.6416	30.3609	23.8677	21.0257	24.4133	2880.65	3518.74	-0.288517	0.104182	0.407548	STT3A	11	125591712	125625215	+	7393	protein_coding	STT3A, catalytic subunit of the oligosaccharyltransferase complex [Source:HGNC Symbol;Acc:HGNC:6172]	-
ENSG00000225630	4017	1756	1744	3476	3776	4488	210.817	109.114	99.7758	181.049	216.32	258.458	3849.32	2463.44	0.643681	0.0205943	0.179874	MTND2P28	1	629640	630683	+	1044	unprocessed_pseudogene	MT-ND2 pseudogene 28 [Source:HGNC Symbol;Acc:HGNC:42129]	-
ENSG00000105726	3962	2956	3432	3138	2899	2842	25.9168	22.8942	24.4731	20.372	20.7003	20.3997	2894.74	3450.97	-0.253666	0.0914199	0.382766	ATP13A1	19	19645198	19663693	-	8376	protein_coding	ATPase 13A1 [Source:HGNC Symbol;Acc:HGNC:24215]	-
ENSG00000198231	3341	3203	3527	3317	2967	2860	21.4827	24.3851	24.7226	21.1676	20.8254	20.1796	2978.41	3381.67	-0.183087	0.234217	0.590193	DDX42	17	63773603	63819317	+	8521	protein_coding	DEAD-box helicase 42 [Source:HGNC Symbol;Acc:HGNC:18676]	-
ENSG00000160633	4232	2449	2817	3282	3294	3140	32.9551	22.5798	23.9133	25.3647	28.0004	26.8312	3172.3	3142.72	0.013304	0.945133	0.983936	SAFB	19	5623035	5668478	+	7036	protein_coding	scaffold attachment factor B [Source:HGNC Symbol;Acc:HGNC:10520]	-
ENSG00000135372	3415	3244	3710	3205	2995	2630	35.6942	40.1459	42.2723	33.2466	34.1716	30.1645	2875.84	3480.87	-0.27537	0.0865542	0.372174	NAT10	11	34105602	34147670	+	5242	protein_coding	N-acetyltransferase 10 [Source:HGNC Symbol;Acc:HGNC:29830]	-
ENSG00000146083	3857	2459	2839	3556	3498	2963	37.3368	28.1838	29.9591	34.1635	36.9632	31.474	3264.84	3038.24	0.10361	0.562739	0.831246	RNF44	5	176526697	176538025	-	5660	protein_coding	ring finger protein 44 [Source:HGNC Symbol;Acc:HGNC:19180]	-
ENSG00000135535	3106	2532	2477	3586	3422	4023	23.6162	22.7943	20.531	27.0603	28.4022	33.5655	3606.75	2711.97	0.411272	0.0145587	0.14901	CD164	6	109366514	109382812	-	7206	protein_coding	CD164 molecule [Source:HGNC Symbol;Acc:HGNC:1632]	-
ENSG00000012660	2502	3645	3888	3413	2760	2925	35.9521	62.0138	60.903	48.6728	43.292	46.1207	2960.12	3405.65	-0.20209	0.36934	0.713063	ELOVL5	6	53267398	53349179	-	3813	protein_coding	ELOVL fatty acid elongase 5 [Source:HGNC Symbol;Acc:HGNC:21308]	-
ENSG00000161203	3214	3643	4349	3033	2410	2424	37.0261	49.6907	54.6169	34.6775	30.3069	30.6427	2556.92	3779.04	-0.563449	0.00359059	0.063796	AP2M1	3	184174689	184184091	+	4756	protein_coding	adaptor related protein complex 2 subunit mu 1 [Source:HGNC Symbol;Acc:HGNC:564]	-
ENSG00000079819	1902	3100	3232	4094	3747	2990	10.098	19.4868	18.7056	21.5717	21.7155	17.4192	3522.16	2801.78	0.330325	0.185327	0.533176	EPB41L2	6	130839347	131063322	-	10320	protein_coding	erythrocyte membrane protein band 4.1 like 2 [Source:HGNC Symbol;Acc:HGNC:3379]	-
ENSG00000184787	4216	2170	2299	3416	3412	3501	31.2663	19.0542	18.5862	25.1425	27.6215	28.4906	3374.97	2862.09	0.237573	0.292987	0.646949	UBE2G2	21	44768580	44802019	-	7388	protein_coding	ubiquitin conjugating enzyme E2 G2 [Source:HGNC Symbol;Acc:HGNC:12483]	-
ENSG00000169385	1784	2943	3759	3993	2715	3784	129.465	252.872	297.375	287.587	215.074	301.329	3412.66	2885.14	0.242406	0.384484	0.723142	RNASE2	14	20955452	20956436	+	755	protein_coding	ribonuclease A family member 2 [Source:HGNC Symbol;Acc:HGNC:10045]	-
ENSG00000197111	3095	3113	3921	2839	2779	3207	21.3949	25.479	29.5476	19.4773	20.9701	24.3266	2886.35	3405.37	-0.238553	0.204725	0.556955	PCBP2	12	53452102	53481162	+	7926	protein_coding	poly(rC) binding protein 2 [Source:HGNC Symbol;Acc:HGNC:8648]	-
ENSG00000134287	3012	3203	3639	3552	3035	2508	32.9925	41.5404	43.4528	38.6141	36.2895	30.1454	2954.14	3317.93	-0.167378	0.370447	0.713802	ARF3	12	48935723	48957551	-	5002	protein_coding	ADP ribosylation factor 3 [Source:HGNC Symbol;Acc:HGNC:654]	-
ENSG00000167548	3755	3780	3147	3350	2933	1972	10.0433	11.9705	9.17572	8.89253	8.56332	5.78772	2676.91	3592.03	-0.424084	0.0458261	0.274313	KMT2D	12	49018975	49059774	-	20485	protein_coding	lysine methyltransferase 2D [Source:HGNC Symbol;Acc:HGNC:7133]	-
ENSG00000047315	3201	2891	3177	3226	3284	3148	29.721	31.7819	32.1566	29.7273	33.2846	32.0735	3154.53	3107.22	0.0217961	0.885985	0.966068	POLR2B	4	56977722	57031168	+	5901	protein_coding	RNA polymerase II subunit B [Source:HGNC Symbol;Acc:HGNC:9188]	-
ENSG00000117632	1203	4583	4978	3157	2354	2635	10.5275	47.4858	47.4887	27.4187	22.4868	25.3031	2647.32	3713.64	-0.488256	0.439254	0.762286	STMN1	1	25884181	25906991	-	6261	protein_coding	stathmin 1 [Source:HGNC Symbol;Acc:HGNC:6510]	-
ENSG00000166012	3922	2097	2115	2988	3441	4313	25.5211	16.1564	15.003	19.2968	24.4421	30.7967	3528.34	2683.12	0.394846	0.113962	0.425739	TAF1D	11	93729948	93784391	-	8420	protein_coding	TATA-box binding protein associated factor, RNA polymerase I subunit D [Source:HGNC Symbol;Acc:HGNC:28759]	-
ENSG00000121892	2748	3539	3379	3536	2823	2849	12.3372	18.812	16.5373	15.7553	13.8349	14.0355	2993.22	3271.85	-0.128182	0.515976	0.809174	PDS5A	4	39822863	39977956	-	12204	protein_coding	PDS5 cohesin associated factor A [Source:HGNC Symbol;Acc:HGNC:29088]	-
ENSG00000147010	2861	3618	3938	3480	2722	2226	27.1202	40.6067	40.6937	32.7392	28.1661	23.1544	2731.56	3523.18	-0.366945	0.0931439	0.38687	SH3KBP1	X	19533975	19887601	-	5780	protein_coding	SH3 domain containing kinase binding protein 1 [Source:HGNC Symbol;Acc:HGNC:13867]	-
ENSG00000139842	3278	3009	3377	3394	2921	2809	22.8241	24.8062	25.6325	23.4536	22.2013	21.4619	2969.24	3241.14	-0.126301	0.408235	0.738897	CUL4A	13	113208193	113267108	+	7869	protein_coding	cullin 4A [Source:HGNC Symbol;Acc:HGNC:2554]	-
ENSG00000007202	3689	3122	3426	3287	2759	2504	21.8864	21.9308	22.158	19.3544	17.8682	16.3018	2778.96	3425.41	-0.301645	0.0520226	0.294463	KIAA0100	17	28614440	28645454	-	9235	protein_coding	KIAA0100 [Source:HGNC Symbol;Acc:HGNC:28960]	-
ENSG00000125743	2881	3000	3899	2770	2732	3495	98.1659	121.03	144.826	93.6721	101.616	130.677	2946.8	3290.85	-0.159308	0.448161	0.765085	SNRPD2	19	45687454	45692569	-	1608	protein_coding	small nuclear ribonucleoprotein D2 polypeptide [Source:HGNC Symbol;Acc:HGNC:11159]	-
ENSG00000100300	3073	3013	3623	3334	2659	3063	115.719	134.336	148.725	124.6	109.3	126.567	2948.66	3262.06	-0.145619	0.39867	0.73175	TSPO	22	43151514	43163242	+	1455	protein_coding	translocator protein [Source:HGNC Symbol;Acc:HGNC:1158]	-
ENSG00000173473	3145	3920	3598	3166	2739	2192	22.5396	33.2634	28.1101	22.5191	21.4279	17.2385	2629.79	3606.63	-0.455495	0.0244661	0.197735	SMARCC1	3	47585272	47782106	-	7645	protein_coding	SWI/SNF related, matrix associated, actin dependent regulator of chromatin subfamily c member 1 [Source:HGNC Symbol;Acc:HGNC:11104]	MYB
ENSG00000149781	2891	2453	3033	3814	3394	3171	51.663	51.9019	59.0853	67.6434	66.2072	62.1815	3379.05	2803.63	0.269348	0.0838541	0.367061	FERMT3	11	64206678	64223886	+	3066	protein_coding	fermitin family member 3 [Source:HGNC Symbol;Acc:HGNC:23151]	-
ENSG00000197451	2928	3502	4471	3103	2388	2356	74.8255	105.962	124.554	78.6998	66.6155	66.0674	2547.94	3680.49	-0.530403	0.0134907	0.143136	HNRNPAB	5	178204507	178211163	+	2144	protein_coding	heterogeneous nuclear ribonucleoprotein A/B [Source:HGNC Symbol;Acc:HGNC:5034]	-
ENSG00000125304	2977	3119	3212	3284	2915	3218	29.5276	36.6285	34.7297	32.3271	31.561	35.0243	3071.84	3133.13	-0.0283784	0.863559	0.957814	TM9SF2	13	99446311	99564006	+	5524	protein_coding	transmembrane 9 superfamily member 2 [Source:HGNC Symbol;Acc:HGNC:11865]	-
ENSG00000126934	3462	3290	4294	3058	2398	2208	36.2269	40.7618	48.9826	31.7581	27.3915	25.3534	2487.52	3708.22	-0.57588	0.00198196	0.0433946	MAP2K2	19	4090321	4124129	-	5236	protein_coding	mitogen-activated protein kinase kinase 2 [Source:HGNC Symbol;Acc:HGNC:6842]	-
ENSG00000124571	3222	2976	3327	3474	2977	2722	20.7151	22.6542	23.318	22.1669	20.8931	19.2036	2983.12	3195.06	-0.0988997	0.529604	0.816218	XPO5	6	43522330	43576075	-	8522	protein_coding	exportin 5 [Source:HGNC Symbol;Acc:HGNC:17675]	-
ENSG00000181222	2924	3379	3560	3763	3109	1963	19.175	26.2361	25.4497	24.4909	22.2556	14.1257	2859.31	3328.49	-0.219023	0.350732	0.696353	POLR2A	17	7484366	7514616	+	8355	protein_coding	RNA polymerase II subunit A [Source:HGNC Symbol;Acc:HGNC:9187]	-
ENSG00000167513	1046	5384	6224	2732	1769	1540	17.1794	104.698	111.435	44.5319	31.7152	27.7544	1950.57	4375.81	-1.16562	0.124447	0.443173	CDT1	16	88803213	88809258	+	3336	protein_coding	chromatin licensing and DNA replication factor 1 [Source:HGNC Symbol;Acc:HGNC:24576]	-
ENSG00000184216	3752	3511	4043	2917	2415	2054	51.3804	56.9272	60.3552	39.6446	36.1006	30.8652	2398.08	3793.87	-0.661639	0.000128292	0.00615894	IRAK1	X	154010500	154019980	-	4001	protein_coding	interleukin 1 receptor associated kinase 1 [Source:HGNC Symbol;Acc:HGNC:6112]	-
ENSG00000188612	2460	3606	4070	2996	2559	2980	39.9715	69.3738	72.0918	48.3138	45.3888	53.1332	2783.65	3439.61	-0.305129	0.190958	0.539645	SUMO2	17	75165586	75182983	-	3372	protein_coding	small ubiquitin-like modifier 2 [Source:HGNC Symbol;Acc:HGNC:11125]	-
ENSG00000055044	3181	3013	3358	2877	2934	3266	52.8305	59.2481	60.7964	47.4214	53.1917	59.5211	2970.03	3206.34	-0.110465	0.512238	0.808312	NOP58	2	202265716	202303666	+	3299	protein_coding	NOP58 ribonucleoprotein [Source:HGNC Symbol;Acc:HGNC:29926]	-
ENSG00000135679	5176	1655	1680	3085	3369	3631	21.3486	8.08214	7.5537	12.6282	15.1683	16.4337	3303.26	2762.12	0.257893	0.439393	0.762286	MDM2	12	68808176	68850686	+	13284	protein_coding	MDM2 proto-oncogene [Source:HGNC Symbol;Acc:HGNC:6973]	-
ENSG00000136156	3103	2648	3039	3595	2900	3290	15.8803	16.0453	16.9544	18.2595	16.2008	18.4759	3186.21	2942.07	0.115043	0.455089	0.770078	ITM2B	13	48232612	48270357	+	10706	protein_coding	integral membrane protein 2B [Source:HGNC Symbol;Acc:HGNC:6174]	-
ENSG00000131236	2574	3671	4147	3234	2695	2218	36.977	62.4398	64.943	46.108	42.2614	34.9637	2644.57	3524.28	-0.414109	0.0788798	0.358817	CAP1	1	40040233	40072649	+	3814	protein_coding	cyclase associated actin cytoskeleton regulatory protein 1 [Source:HGNC Symbol;Acc:HGNC:20040]	-
ENSG00000187653	3529	4007	4668	2727	2096	1512	1432.26	1925.5	2065.27	1098.42	928.589	673.372	2049.53	4115.95	-1.00573	9.48201e-06	0.000790386	TMSB4XP8	4	90838903	90839037	-	135	processed_pseudogene	TMSB4X pseudogene 8 [Source:HGNC Symbol;Acc:HGNC:11885]	-
ENSG00000168439	3212	3335	3772	3103	2595	2520	37.7896	46.4566	48.3776	36.232	33.3271	32.5335	2672.98	3472.34	-0.3773	0.0271136	0.208283	STIP1	11	64185272	64204543	+	4657	protein_coding	stress induced phosphoprotein 1 [Source:HGNC Symbol;Acc:HGNC:11387]	-
ENSG00000141027	2629	3601	3507	3780	3012	1985	9.35105	15.1652	13.5982	13.3437	11.6947	7.74754	2839.32	3300.79	-0.217054	0.382498	0.721872	NCOR1	17	16029157	16218185	-	15404	protein_coding	nuclear receptor corepressor 1 [Source:HGNC Symbol;Acc:HGNC:7672]	MYB
ENSG00000141510	3069	3372	3874	3165	2880	2144	29.5625	38.4579	40.6798	30.2573	30.283	22.6622	2660.67	3476.04	-0.385499	0.0548805	0.301766	TP53	17	7661779	7687550	-	5688	protein_coding	tumor protein p53 [Source:HGNC Symbol;Acc:HGNC:11998]	P53
ENSG00000095564	4421	2333	2135	2717	3524	3368	31.9477	19.9613	16.8187	19.486	27.7983	26.707	3153.98	2929.62	0.106243	0.676258	0.885136	BTAF1	10	91923769	92030325	+	7582	protein_coding	B-TFIID TATA-box binding protein associated factor 1 [Source:HGNC Symbol;Acc:HGNC:17307]	-
ENSG00000087087	4129	2461	3038	3149	2903	2803	46.6452	32.9175	37.4132	35.3059	35.799	34.7471	2886.26	3189.58	-0.144351	0.427382	0.753628	SRRT	7	100875111	100888664	+	4850	protein_coding	serrate, RNA effector molecule [Source:HGNC Symbol;Acc:HGNC:24101]	-
ENSG00000169439	3005	2675	2898	3108	3103	3652	36.2973	38.2568	38.1597	37.2584	40.9142	48.4055	3227.95	2874.38	0.167317	0.32191	0.673247	SDC2	8	96493351	96611780	+	4536	protein_coding	syndecan 2 [Source:HGNC Symbol;Acc:HGNC:10659]	-
ENSG00000179010	3296	2885	3451	3302	2715	2788	68.0184	70.4918	77.6354	67.6284	61.1605	63.1343	2864.75	3226.31	-0.171399	0.269858	0.624756	MRFAP1	4	6640091	6642745	+	2655	protein_coding	Morf4 family associated protein 1 [Source:HGNC Symbol;Acc:HGNC:24549]	-
ENSG00000224078	2946	2450	2430	3871	3606	3128	3.7257	3.66855	3.35009	4.8586	4.97809	4.34085	3453.22	2617	0.400041	0.0107888	0.125985	SNHG14	15	24978583	25419462	+	43324	processed_transcript	small nucleolar RNA host gene 14 [Source:HGNC Symbol;Acc:HGNC:37462]	-
ENSG00000092201	2408	3334	3596	3253	2968	2859	18.4499	30.2452	30.0353	24.7363	24.8235	24.0372	2958.84	3165.22	-0.097096	0.651307	0.873684	SUPT16H	14	21351472	21384266	-	7151	protein_coding	SPT16 homolog, facilitates chromatin remodeling subunit [Source:HGNC Symbol;Acc:HGNC:11465]	-
ENSG00000184992	2334	3716	3796	3480	2590	2487	19.2359	36.2612	34.1047	28.4646	23.301	22.4917	2775.39	3348.9	-0.270779	0.268369	0.62382	BRI3BP	12	124993700	125031231	+	6648	protein_coding	BRI3 binding protein [Source:HGNC Symbol;Acc:HGNC:14251]	-
ENSG00000105576	3812	2647	2962	3153	2931	2884	29.7141	24.4297	25.1693	24.392	24.9395	24.6683	2924.28	3134.25	-0.100187	0.532753	0.817515	TNPO2	19	12699194	12724011	-	7029	protein_coding	transportin 2 [Source:HGNC Symbol;Acc:HGNC:19998]	-
ENSG00000037474	3327	3173	3462	3339	2596	2401	33.107	37.3845	37.5552	32.9759	28.199	26.2176	2705.24	3344.59	-0.305894	0.0706548	0.340268	NSUN2	5	6599239	6633291	-	5506	protein_coding	NOP2/Sun RNA methyltransferase family member 2 [Source:HGNC Symbol;Acc:HGNC:25994]	-
ENSG00000130638	2736	3483	3951	2940	2578	2599	29.2386	44.0705	46.0281	31.1818	30.0736	30.4775	2644.13	3439.8	-0.379375	0.0633485	0.323577	ATXN10	22	45671798	45845307	+	5127	protein_coding	ataxin 10 [Source:HGNC Symbol;Acc:HGNC:10549]	-
ENSG00000060339	3271	2690	2881	3249	2989	3195	29.579	28.8011	28.4002	29.1585	29.5047	31.7035	3078.25	2956.08	0.0583689	0.694053	0.890495	CCAR1	10	68721012	68792377	+	6059	protein_coding	cell division cycle and apoptosis regulator 1 [Source:HGNC Symbol;Acc:HGNC:24236]	-
ENSG00000123064	3027	3718	4214	2895	2282	2100	32.7508	47.6292	49.7027	31.0865	26.9518	24.9323	2362.18	3703.46	-0.648556	0.00168592	0.0393742	DDX54	12	113157174	113185479	-	5064	protein_coding	DEAD-box helicase 54 [Source:HGNC Symbol;Acc:HGNC:20084]	-
ENSG00000101608	2803	3352	3964	2788	2527	2793	47.3273	67.0111	72.9622	46.7191	46.5754	51.7479	2646.09	3417.03	-0.368773	0.0654304	0.328297	MYL12A	18	3247481	3256236	+	3245	protein_coding	myosin light chain 12A [Source:HGNC Symbol;Acc:HGNC:16701]	-
ENSG00000152520	2629	3162	3242	2942	2910	3329	22.6769	32.293	30.4847	25.1854	27.3999	31.5094	3003.13	3051.69	-0.0230383	0.906069	0.971841	PAN3	13	28138506	28295335	+	6352	protein_coding	poly(A) specific ribonuclease subunit PAN3 [Source:HGNC Symbol;Acc:HGNC:29991]	-
ENSG00000177156	2525	3466	4122	3347	2262	2466	46.0384	74.8241	81.9299	60.5659	45.0209	49.3385	2617.35	3426.03	-0.388235	0.100816	0.402518	TALDO1	11	747329	765024	+	3005	protein_coding	transaldolase 1 [Source:HGNC Symbol;Acc:HGNC:11559]	-
ENSG00000035681	4968	3102	3317	2190	2318	2277	44.1522	32.6412	32.136	19.3165	22.4878	22.2058	2218.59	3775.49	-0.767229	5.1251e-05	0.00303449	NSMAF	8	58583504	58659844	-	6165	protein_coding	neutral sphingomyelinase activation associated factor [Source:HGNC Symbol;Acc:HGNC:8017]	-
ENSG00000084623	3624	3267	3590	2802	2464	2415	115.107	122.862	124.304	88.3275	85.4314	84.1715	2501.42	3513.34	-0.490017	0.000944862	0.0264882	EIF3I	1	32221928	32231604	+	1725	protein_coding	eukaryotic translation initiation factor 3 subunit I [Source:HGNC Symbol;Acc:HGNC:3272]	-
ENSG00000182511	3148	2127	2577	3536	3422	3351	40.708	32.5662	36.3275	45.3806	48.3045	47.5503	3364.32	2610.78	0.365625	0.0249529	0.199843	FES	15	90883695	90895776	+	4237	protein_coding	FES proto-oncogene, tyrosine kinase [Source:HGNC Symbol;Acc:HGNC:3657]	-
ENSG00000069974	3094	3104	3157	3293	2806	2698	30.2446	35.9256	33.6417	31.9472	29.9418	28.9403	2862.18	3145.23	-0.135883	0.392326	0.727163	RAB27A	15	55202966	55319113	-	5605	protein_coding	RAB27A, member RAS oncogene family [Source:HGNC Symbol;Acc:HGNC:9766]	-
ENSG00000130520	2381	3199	3919	3040	2501	3068	43.0689	68.5129	77.2779	54.5747	49.3833	60.8966	2807.34	3216.13	-0.195993	0.393647	0.728403	LSM4	19	18306230	18323274	-	3029	protein_coding	LSM4 homolog, U6 small nuclear RNA and mRNA degradation associated [Source:HGNC Symbol;Acc:HGNC:17259]	-
ENSG00000171310	2503	3729	4040	3316	2480	2002	21.1245	37.2624	37.1691	27.7749	22.8475	18.5405	2524.34	3487.64	-0.466132	0.0618281	0.319276	CHST11	12	104455295	104762014	+	6492	protein_coding	carbohydrate sulfotransferase 11 [Source:HGNC Symbol;Acc:HGNC:17422]	-
ENSG00000103365	2634	3150	3462	3279	2825	2716	17.5334	24.8265	25.122	21.6623	20.5273	19.8387	2870.37	3122.73	-0.121382	0.524544	0.814111	GGA2	16	23463542	23521995	-	8231	protein_coding	golgi associated, gamma adaptin ear containing, ARF binding protein 2 [Source:HGNC Symbol;Acc:HGNC:16064]	-
ENSG00000129083	2656	3005	3054	3324	2862	3126	28.3615	37.9927	35.5505	35.227	33.3606	36.6289	3035.15	2939.62	0.0463173	0.79195	0.93024	COPB1	11	14443440	14500027	-	5131	protein_coding	coatomer protein complex subunit beta 1 [Source:HGNC Symbol;Acc:HGNC:2231]	-
ENSG00000175265	4900	959	1082	2748	3914	4418	39.7737	9.21663	9.5742	22.1376	34.6803	39.3513	3649.51	2222.46	0.715459	0.326211	0.677352	GOLGA8A	15	34379068	34437466	-	6750	protein_coding	golgin A8 family member A [Source:HGNC Symbol;Acc:HGNC:31972]	-
ENSG00000108055	1836	4008	4273	3176	2381	2337	23.531	60.8204	59.7002	40.3981	33.3111	32.867	2561.48	3462.17	-0.434524	0.149011	0.483869	SMC3	10	110567691	110604636	+	4275	protein_coding	structural maintenance of chromosomes 3 [Source:HGNC Symbol;Acc:HGNC:2468]	-
ENSG00000128534	2939	2382	2846	2987	3227	3629	25.9305	24.8833	27.373	26.1553	31.0794	35.1344	3224.88	2729.73	0.240359	0.168774	0.512469	LSM8	7	118184032	118192824	+	6210	protein_coding	LSM8 homolog, U6 small nuclear RNA associated [Source:HGNC Symbol;Acc:HGNC:20471]	-
ENSG00000065809	2625	4137	4359	2598	2169	2116	20.4907	38.2356	37.0929	20.1271	18.4821	18.125	2238.79	3781.14	-0.755922	0.00154368	0.0371642	FAM107B	10	14518557	14774897	-	7019	protein_coding	family with sequence similarity 107 member B [Source:HGNC Symbol;Acc:HGNC:23726]	-
ENSG00000136485	2797	3188	3356	3643	2906	2113	23.3077	31.4543	30.4863	30.1287	26.4342	19.3215	2805.06	3151.21	-0.167664	0.436495	0.759696	DCAF7	17	63550461	63594266	+	6575	protein_coding	DDB1 and CUL4 associated factor 7 [Source:HGNC Symbol;Acc:HGNC:30915]	-
ENSG00000176978	4011	2576	3238	2548	2383	3226	77.9304	59.259	68.5815	49.1323	50.5406	68.7784	2670.66	3262.33	-0.288903	0.149643	0.48455	DPP7	9	137110542	137115177	-	2820	protein_coding	dipeptidyl peptidase 7 [Source:HGNC Symbol;Acc:HGNC:14892]	-
ENSG00000150093	2282	2903	3163	3628	3085	2896	20.8004	31.3298	31.4291	32.8199	30.6955	28.966	3125.33	2823.82	0.146578	0.46919	0.779876	ITGB1	10	32900319	33005792	-	6011	protein_coding	integrin subunit beta 1 [Source:HGNC Symbol;Acc:HGNC:6153]	-
ENSG00000162676	2886	2918	3223	3418	2994	2483	47.9021	57.3452	58.3168	56.3045	54.2465	45.2239	2890.93	3035.49	-0.0702259	0.689289	0.888091	GFI1	1	92474762	92486876	-	3301	protein_coding	growth factor independent 1 transcriptional repressor [Source:HGNC Symbol;Acc:HGNC:4237]	zf-C2H2
ENSG00000114857	3534	2393	1992	3262	3402	3301	11.1563	8.94439	6.85518	10.22	11.7233	11.4349	3256.93	2630.25	0.30815	0.136844	0.465693	NKTR	3	42600614	42648741	+	17356	protein_coding	natural killer cell triggering receptor [Source:HGNC Symbol;Acc:HGNC:7833]	-
ENSG00000082153	2451	3195	3366	3244	2871	2750	16.6099	25.6359	24.8664	21.8181	21.2383	20.4498	2886.63	3050.54	-0.0794777	0.694238	0.890592	BZW1	2	200810594	200827338	+	8085	protein_coding	basic leucine zipper and W2 domains 1 [Source:HGNC Symbol;Acc:HGNC:18380]	-
ENSG00000091039	2767	3088	2916	3437	3052	2612	16.4824	21.7792	18.9353	20.319	19.8453	17.0733	2959.85	2957.74	0.00123894	0.994465	0.998757	OSBPL8	12	76351797	76559809	-	9198	protein_coding	oxysterol binding protein like 8 [Source:HGNC Symbol;Acc:HGNC:16396]	-
ENSG00000065526	3533	2990	2839	3365	2863	2270	14.561	14.5906	12.7552	13.764	12.8805	10.2661	2758.69	3132.1	-0.183059	0.307274	0.659701	SPEN	1	15847864	15940460	+	13294	protein_coding	spen family transcriptional repressor [Source:HGNC Symbol;Acc:HGNC:17575]	-
ENSG00000117616	4433	2045	2353	2468	2895	3659	35.6974	19.4978	20.6556	19.7241	25.4478	32.3322	2964.72	2901.48	0.0308587	0.907728	0.972045	RSRP1	1	25242237	25338213	-	6804	protein_coding	arginine and serine rich protein 1 [Source:HGNC Symbol;Acc:HGNC:25234]	-
ENSG00000160712	2853	3459	3561	3098	2535	2330	24.2239	34.7733	32.9602	26.1058	23.4954	21.7086	2587.05	3336.13	-0.366646	0.0581087	0.311111	IL6R	1	154405193	154469450	+	6453	protein_coding	interleukin 6 receptor [Source:HGNC Symbol;Acc:HGNC:6019]	-
ENSG00000092841	2357	3372	4220	2454	2525	2893	28.0192	47.4612	54.6871	28.9524	32.7658	37.738	2577.11	3372.9	-0.388167	0.115628	0.42827	MYL6	12	56158161	56163496	+	4609	protein_coding	myosin light chain 6 [Source:HGNC Symbol;Acc:HGNC:7587]	-
ENSG00000008083	2896	3204	3201	3432	2740	2341	26.3795	34.5553	31.7855	31.0262	27.2446	23.3993	2761.81	3135.49	-0.182849	0.330841	0.681737	JARID2	6	15246296	15522040	+	6015	protein_coding	jumonji and AT-rich interaction domain containing 2 [Source:HGNC Symbol;Acc:HGNC:6196]	ARID
ENSG00000123908	2967	3421	3161	3578	2759	1928	10.2673	14.0168	11.9245	12.2884	10.4221	7.32117	2673.23	3223.07	-0.269632	0.229851	0.5842	AGO2	8	140520156	140635619	-	15833	protein_coding	argonaute 2, RISC catalytic component [Source:HGNC Symbol;Acc:HGNC:3263]	-
ENSG00000170248	3608	2650	2598	3008	3032	2909	21.8725	19.0209	17.169	18.0977	20.0642	19.3512	2922.36	2950.27	-0.0138545	0.934222	0.980063	PDCD6IP	3	33798352	33869707	+	9038	protein_coding	programmed cell death 6 interacting protein [Source:HGNC Symbol;Acc:HGNC:8766]	-
ENSG00000197943	3120	3097	3305	3188	2843	2250	12.7419	14.9753	14.7139	12.9215	12.6742	10.0832	2691.09	3200.39	-0.249897	0.157373	0.496515	PLCG2	16	81739097	81962693	+	13416	protein_coding	phospholipase C gamma 2 [Source:HGNC Symbol;Acc:HGNC:9066]	-
ENSG00000116649	3185	2800	3401	2948	2706	2725	91.9426	95.7016	107.026	84.4594	85.2702	86.3192	2732.21	3144.32	-0.202666	0.188598	0.537414	SRM	1	11054584	11060024	-	1898	protein_coding	spermidine synthase [Source:HGNC Symbol;Acc:HGNC:11296]	-
ENSG00000169926	2993	2772	2798	3489	3311	2369	17.4288	19.112	17.7617	20.1639	21.0466	15.1377	2980.7	2872.49	0.0534558	0.770784	0.92375	KLF13	15	31326855	31435665	+	9409	protein_coding	Kruppel like factor 13 [Source:HGNC Symbol;Acc:HGNC:13672]	zf-C2H2
ENSG00000141867	3189	3444	3749	3045	2468	1836	14.4485	18.4751	18.5166	13.6921	12.2061	9.128	2381.34	3497.29	-0.554261	0.00710555	0.098628	BRD4	19	15235519	15332545	-	12093	protein_coding	bromodomain containing 4 [Source:HGNC Symbol;Acc:HGNC:13575]	-
ENSG00000100401	2675	3411	4189	2933	2469	2052	27.4054	41.3759	46.7841	29.822	27.6119	23.0687	2420.45	3474.67	-0.521427	0.0203176	0.178735	RANGAP1	22	41245611	41286251	-	5348	protein_coding	Ran GTPase activating protein 1 [Source:HGNC Symbol;Acc:HGNC:9854]	-
ENSG00000126267	2824	3069	3976	2486	2422	2940	165.307	212.705	253.717	144.425	154.762	188.846	2568.15	3324.31	-0.372309	0.0736706	0.347786	COX6B1	19	35648223	35658861	+	936	protein_coding	cytochrome c oxidase subunit 6B1 [Source:HGNC Symbol;Acc:HGNC:2280]	-
ENSG00000146830	3626	2503	2891	2959	2874	2854	28.7219	23.4747	24.9637	23.2618	24.8505	24.8069	2835.66	3000.59	-0.0817442	0.613196	0.854277	GIGYF1	7	100679507	100694037	-	6917	protein_coding	GRB10 interacting GYF protein 1 [Source:HGNC Symbol;Acc:HGNC:9126]	-
ENSG00000055917	2766	2849	2822	3308	2888	3041	21.7182	26.4862	24.1549	25.7781	24.7532	26.2013	3010.27	2838.7	0.0848215	0.595514	0.847312	PUM2	2	20248691	20352234	-	6978	protein_coding	pumilio RNA binding family member 2 [Source:HGNC Symbol;Acc:HGNC:14958]	-
ENSG00000116288	3027	2977	3509	2856	2446	2839	69.1907	80.5691	87.4368	64.7898	61.0315	71.2089	2655.19	3196.48	-0.267594	0.116627	0.430545	PARK7	1	7954291	7985505	+	2397	protein_coding	Parkinsonism associated deglycase [Source:HGNC Symbol;Acc:HGNC:16369]	-
ENSG00000107331	2878	2088	2362	3736	3427	3146	13.6952	11.7642	12.2527	17.644	17.8014	16.4274	3357.85	2441.19	0.459824	0.0033326	0.060896	ABCA2	9	137007227	137028922	-	11514	protein_coding	ATP binding cassette subfamily A member 2 [Source:HGNC Symbol;Acc:HGNC:32]	-
ENSG00000104774	3960	2649	3027	2799	2783	2406	40.3739	31.9773	33.6429	28.3219	30.9729	26.9175	2604.72	3202.39	-0.298173	0.0811808	0.362446	MAN2B1	19	12646511	12666742	-	5374	protein_coding	mannosidase alpha class 2B member 1 [Source:HGNC Symbol;Acc:HGNC:6826]	-
ENSG00000102699	3292	2794	2663	3166	3093	2585	29.666	29.8113	26.1605	28.3155	30.4258	25.5619	2881.66	2927.28	-0.0226454	0.889274	0.967057	PARP4	13	24420926	24512810	-	6080	protein_coding	poly(ADP-ribose) polymerase family member 4 [Source:HGNC Symbol;Acc:HGNC:271]	-
ENSG00000113048	2571	3585	3940	3119	2260	2116	21.635	35.719	36.1433	26.0486	20.76	19.5391	2428.67	3422.49	-0.494654	0.0326753	0.229724	MRPS27	5	72219409	72320646	-	6511	protein_coding	mitochondrial ribosomal protein S27 [Source:HGNC Symbol;Acc:HGNC:14512]	-
ENSG00000170571	2716	3257	3036	2973	2716	2885	28.3071	40.1918	34.494	30.752	30.8999	32.9947	2797.3	3043.97	-0.121744	0.504507	0.803765	EMB	5	50396192	50443248	-	5257	protein_coding	embigin [Source:HGNC Symbol;Acc:HGNC:30465]	-
ENSG00000136758	2918	2929	2911	3225	2910	2685	21.7966	25.9046	23.704	23.9082	23.7279	22.008	2871.96	2944.59	-0.0358676	0.820816	0.941517	YME1L1	10	27110112	27155266	-	7335	protein_coding	YME1 like 1 ATPase [Source:HGNC Symbol;Acc:HGNC:12843]	-
ENSG00000144895	2673	2791	2875	3183	2897	3155	35.4525	43.8291	41.5683	41.8985	41.943	45.9178	3013.62	2806.7	0.10275	0.532737	0.817515	EIF2A	3	150546678	150584242	+	4131	protein_coding	eukaryotic translation initiation factor 2A [Source:HGNC Symbol;Acc:HGNC:3254]	-
ENSG00000213553	3370	2617	3241	2605	2739	2987	193.546	177.956	202.913	148.483	171.716	188.245	2727	3080.84	-0.176163	0.297125	0.650217	RPLP0P6	2	38481851	38482804	+	954	processed_pseudogene	ribosomal protein lateral stalk subunit P0 pseudogene 6 [Source:HGNC Symbol;Acc:HGNC:36404]	-
ENSG00000099821	3510	2907	3542	2686	2403	2508	37.532	36.8039	41.2875	28.5045	28.0486	29.4276	2476.88	3330.81	-0.427371	0.00478492	0.077224	POLRMT	19	617224	633604	-	5124	protein_coding	RNA polymerase mitochondrial [Source:HGNC Symbol;Acc:HGNC:9200]	-
ENSG00000203875	4225	2242	2834	2230	2727	3247	82.4978	51.8329	60.3242	43.2149	58.125	69.5715	2696.21	3070.77	-0.187927	0.42731	0.753628	SNHG5	6	85660950	85678748	-	2806	processed_transcript	small nucleolar RNA host gene 5 [Source:HGNC Symbol;Acc:HGNC:21026]	-
ENSG00000120699	2254	2775	3297	2996	2768	3393	34.0213	49.5923	54.249	44.8799	45.6063	56.1971	2993.52	2813.5	0.0895819	0.675851	0.885136	EXOSC8	13	36998816	37009613	+	3630	protein_coding	exosome component 8 [Source:HGNC Symbol;Acc:HGNC:17035]	-
ENSG00000180044	4107	1815	1725	3416	3574	2834	82.7902	43.3196	37.9069	68.3416	78.645	62.6884	3203.99	2506.3	0.354092	0.196413	0.546694	C3orf80	3	160225496	160228213	+	2718	protein_coding	chromosome 3 open reading frame 80 [Source:HGNC Symbol;Acc:HGNC:40048]	-
ENSG00000010256	2443	3598	4462	2704	2147	2102	41.3636	72.129	82.3569	45.4375	39.6816	39.0536	2259.07	3563.08	-0.657229	0.00746934	0.101345	UQCRC1	3	48599002	48610976	-	3236	protein_coding	ubiquinol-cytochrome c reductase core protein 1 [Source:HGNC Symbol;Acc:HGNC:12585]	-
ENSG00000136068	3725	3939	3670	2654	1954	1502	14.6283	18.315	15.7112	10.3438	8.37633	6.47247	1976.08	3816.4	-0.949321	5.93285e-06	0.000573911	FLNB	3	58008400	58172251	+	13952	protein_coding	filamin B [Source:HGNC Symbol;Acc:HGNC:3755]	-
ENSG00000140575	2154	3932	3863	3118	2385	1989	10.2313	22.1133	20.0026	14.6986	12.3662	10.367	2427.47	3394.74	-0.48363	0.0749623	0.349882	IQGAP1	15	90388218	90502243	+	11535	protein_coding	IQ motif containing GTPase activating protein 1 [Source:HGNC Symbol;Acc:HGNC:6110]	-
ENSG00000276043	1739	4439	5171	2719	1878	1481	18.519	55.9703	60.03	28.7369	21.8311	17.3064	1963.3	3891.03	-0.9867	0.00460491	0.0749361	UHRF1	19	4903080	4962154	+	5145	protein_coding	ubiquitin like with PHD and ring finger domains 1 [Source:HGNC Symbol;Acc:HGNC:12556]	-
ENSG00000182481	1875	3585	3894	3035	2577	2453	32.7171	74.0657	74.0705	52.5588	49.0852	46.9683	2623.49	3192.65	-0.283088	0.305367	0.657788	KPNA2	17	68035519	68046842	+	3140	protein_coding	karyopherin subunit alpha 2 [Source:HGNC Symbol;Acc:HGNC:6395]	-
ENSG00000054118	2772	3216	3243	3050	2743	2391	32.069	44.0516	40.8992	35.0191	34.6402	30.3532	2662.94	3115.77	-0.226368	0.216875	0.571969	THRAP3	1	36224416	36305357	+	4736	protein_coding	thyroid hormone receptor associated protein 3 [Source:HGNC Symbol;Acc:HGNC:22964]	-
ENSG00000206503	2385	1331	2159	2750	4226	4548	48.2195	31.8615	47.5842	55.1798	93.2666	100.899	3798.97	1945.08	0.965524	0.000160471	0.00744007	HLA-A	6	29941260	29945884	+	2710	protein_coding	major histocompatibility complex, class I, A [Source:HGNC Symbol;Acc:HGNC:4931]	-
ENSG00000105568	2559	3408	4074	3005	2315	2038	18.8528	29.7276	32.7192	21.9717	18.6174	16.4757	2385.95	3399.23	-0.510445	0.0271449	0.208393	PPP2R1A	19	52190039	52229533	+	7437	protein_coding	protein phosphatase 2 scaffold subunit Aalpha [Source:HGNC Symbol;Acc:HGNC:9302]	-
ENSG00000215252	3898	1113	1094	2594	4017	4677	27.8452	9.41363	8.51924	18.3904	31.3236	36.6614	3724.61	1974	0.915859	0.144706	0.476551	GOLGA8B	15	34525207	34588503	-	7670	protein_coding	golgin A8 family member B [Source:HGNC Symbol;Acc:HGNC:31973]	-
ENSG00000108175	2346	3145	3211	3853	2816	2007	11.6345	18.4669	17.3594	18.9641	15.2446	10.922	2803.17	2947.91	-0.0723986	0.769725	0.923116	ZMIZ1	10	79069035	79316528	+	11048	protein_coding	zinc finger MIZ-type containing 1 [Source:HGNC Symbol;Acc:HGNC:16493]	zf-MIZ
ENSG00000132305	2423	3228	3402	2980	2596	2745	33.3058	52.5356	50.9772	40.6533	38.9523	41.404	2711.76	3066.04	-0.176958	0.390983	0.726413	IMMT	2	86143932	86195770	-	3986	protein_coding	inner membrane mitochondrial protein [Source:HGNC Symbol;Acc:HGNC:6047]	-
ENSG00000108883	2453	3427	4043	3057	2299	2042	12.9543	21.4281	23.2753	16.0223	13.2531	11.8333	2397.82	3363.1	-0.487863	0.0411739	0.259861	EFTUD2	17	44849943	44899662	-	10375	protein_coding	elongation factor Tu GTP binding domain containing 2 [Source:HGNC Symbol;Acc:HGNC:30858]	-
ENSG00000197971	2959	2966	3031	3245	2784	2336	8.70934	10.3363	9.72528	9.47913	8.94483	7.54478	2717.75	3011.01	-0.14765	0.390418	0.725943	MBP	18	76978827	77133683	-	18615	protein_coding	myelin basic protein [Source:HGNC Symbol;Acc:HGNC:6925]	-
ENSG00000275023	3286	2365	2651	3212	3105	2700	13.5217	11.5225	11.8918	13.1175	13.9472	12.1916	2938.63	2764.94	0.0877729	0.586307	0.842089	MLLT6	17	38705542	38729803	+	13315	protein_coding	MLLT6, PHD finger containing [Source:HGNC Symbol;Acc:HGNC:7138]	-
ENSG00000071894	2996	3244	3549	2885	2364	2246	27.0342	34.6582	34.9103	25.8363	23.2853	22.239	2436.04	3297.74	-0.436736	0.013747	0.144623	CPSF1	8	144393229	144409349	-	6072	protein_coding	cleavage and polyadenylation specific factor 1 [Source:HGNC Symbol;Acc:HGNC:2324]	-
ENSG00000138430	2928	2363	2342	3179	3193	3271	26.2993	25.1299	22.9317	28.3385	31.3065	32.2394	3151.13	2550.17	0.305175	0.0538204	0.29962	OLA1	2	174072447	174248698	-	6100	protein_coding	Obg like ATPase 1 [Source:HGNC Symbol;Acc:HGNC:28833]	-
ENSG00000078668	2499	2933	3433	2869	2519	3018	43.5915	60.5761	65.2807	49.6683	47.9652	57.7681	2744.22	2992.27	-0.124731	0.533749	0.817843	VDAC3	8	42391624	42405897	+	3141	protein_coding	voltage dependent anion channel 3 [Source:HGNC Symbol;Acc:HGNC:12674]	-
ENSG00000108179	2682	3170	3848	2883	2304	2383	54.9542	76.9051	85.9514	58.6273	51.5332	53.5796	2461.56	3274.43	-0.411495	0.0418799	0.262941	PPIF	10	79347469	79355337	+	2674	protein_coding	peptidylprolyl isomerase F [Source:HGNC Symbol;Acc:HGNC:9259]	-
ENSG00000147416	2620	2930	3223	3088	2775	2627	18.3662	24.3187	24.6295	21.4837	21.2346	20.2075	2765.08	2957.93	-0.0970861	0.58608	0.841927	ATP6V1B2	8	20197367	20226819	+	7816	protein_coding	ATPase H+ transporting V1 subunit B2 [Source:HGNC Symbol;Acc:HGNC:854]	-
ENSG00000185787	2408	2476	2909	3250	2998	3220	20.0387	24.396	26.3896	26.8417	27.2338	29.4038	3090.03	2621.6	0.237279	0.169683	0.513069	MORF4L1	15	78810487	78898133	+	6584	protein_coding	mortality factor 4 like 1 [Source:HGNC Symbol;Acc:HGNC:16989]	-
ENSG00000074695	2928	2224	2243	3195	3139	3532	23.7071	21.3204	19.7976	25.6739	27.7435	31.3806	3226.09	2466.23	0.387324	0.0220074	0.18695	LMAN1	18	59327823	59359962	-	6767	protein_coding	lectin, mannose binding 1 [Source:HGNC Symbol;Acc:HGNC:6631]	-
ENSG00000068650	3165	2749	2512	3663	2961	2203	12.6273	12.9857	10.9253	14.504	12.8955	9.64464	2860.09	2821.04	0.0199517	0.919828	0.97679	ATP11A	13	112690329	112887168	+	13733	protein_coding	ATPase phospholipid transporting 11A [Source:HGNC Symbol;Acc:HGNC:13552]	-
ENSG00000150977	2597	3087	3816	2778	2542	2418	23.1705	32.6103	37.1149	24.5986	24.7572	23.673	2521.32	3207.23	-0.34701	0.087356	0.373623	RILPL2	12	123410683	123436717	-	6141	protein_coding	Rab interacting lysosomal protein like 2 [Source:HGNC Symbol;Acc:HGNC:28787]	-
ENSG00000066336	2959	2693	3171	3270	2570	2573	78.3588	84.4371	91.5408	85.9417	74.2914	74.7681	2733.54	2958.45	-0.113937	0.483695	0.789251	SPI1	11	47354860	47378576	-	2069	protein_coding	Spi-1 proto-oncogene [Source:HGNC Symbol;Acc:HGNC:11241]	ETS
ENSG00000183431	2571	2901	3509	2868	2589	2782	29.7185	39.7033	44.2165	32.9016	32.6678	35.2871	2687.68	3028.29	-0.172028	0.369283	0.713063	SF3A3	1	37956975	37990921	-	4740	protein_coding	splicing factor 3a subunit 3 [Source:HGNC Symbol;Acc:HGNC:10767]	-
ENSG00000112531	2816	3125	3194	3233	2671	2168	8.88354	11.6723	10.9841	10.1221	9.19793	7.50493	2619.29	3079.68	-0.233381	0.223503	0.578827	QKI	6	163414000	163578596	+	17368	protein_coding	QKI, KH domain containing RNA binding [Source:HGNC Symbol;Acc:HGNC:21100]	-
ENSG00000196235	3477	2966	3502	2689	2486	2086	22.2346	22.4569	24.4127	17.0659	17.3535	14.6377	2363.06	3328.73	-0.494257	0.0020959	0.0447501	SUPT5H	19	39436156	39476670	+	8568	protein_coding	SPT5 homolog, DSIF elongation factor subunit [Source:HGNC Symbol;Acc:HGNC:11469]	-
ENSG00000169504	2312	3252	3270	3281	2739	2351	28.1813	46.933	43.4507	39.6911	36.4442	31.4456	2718.69	2996.27	-0.140022	0.526145	0.814851	CLIC4	1	24745357	24844324	+	4495	protein_coding	chloride intracellular channel 4 [Source:HGNC Symbol;Acc:HGNC:13518]	-
ENSG00000067057	2847	3164	3692	3085	2359	2057	32.2556	42.4432	45.5989	34.6885	29.1748	25.5732	2431.62	3270.68	-0.42746	0.0339974	0.23522	PFKP	10	3066333	3137712	+	4836	protein_coding	phosphofructokinase, platelet [Source:HGNC Symbol;Acc:HGNC:8878]	-
ENSG00000179918	3178	2919	3337	2887	2457	2424	68.257	74.2303	78.1313	61.5394	57.605	57.1293	2528.09	3164.08	-0.323626	0.0358604	0.241395	SEPHS2	16	30443631	30446181	-	2551	protein_coding	selenophosphate synthetase 2 [Source:HGNC Symbol;Acc:HGNC:19686]	-
ENSG00000176438	3117	2938	2939	3321	2777	2086	9.40218	10.493	9.66423	9.94201	9.14387	6.90462	2654.12	3018.57	-0.185468	0.324047	0.675285	SYNE3	14	95407266	95475836	-	18164	protein_coding	spectrin repeat containing nuclear envelope family member 3 [Source:HGNC Symbol;Acc:HGNC:19861]	-
ENSG00000167468	4021	3028	3884	2136	1932	2148	109.119	97.292	114.901	57.5283	57.2317	63.9639	2028.68	3647.18	-0.846354	1.38915e-07	2.39224e-05	GPX4	19	1103926	1106791	+	2019	protein_coding	glutathione peroxidase 4 [Source:HGNC Symbol;Acc:HGNC:4556]	-
ENSG00000100297	1238	4649	5565	2568	1637	1492	9.24371	41.0998	45.2967	19.0298	13.3425	12.2244	1839.82	3945.6	-1.10063	0.0983973	0.397931	MCM5	22	35400063	35425430	+	7338	protein_coding	minichromosome maintenance complex component 5 [Source:HGNC Symbol;Acc:HGNC:6948]	-
ENSG00000142185	3777	2359	2671	2923	2740	2670	30.864	22.8237	23.7933	23.7054	24.4409	23.9414	2717.41	2920.71	-0.104288	0.558922	0.829489	TRPM2	21	44350163	44443081	+	6705	protein_coding	transient receptor potential cation channel subfamily M member 2 [Source:HGNC Symbol;Acc:HGNC:12339]	-
ENSG00000153914	3380	2216	2159	2905	3047	3428	10.153	7.88138	7.0698	8.6604	9.9911	11.2993	3071.35	2574.34	0.254449	0.202021	0.553764	SREK1	5	66139971	66183615	+	18240	protein_coding	splicing regulatory glutamic acid and lysine rich protein 1 [Source:HGNC Symbol;Acc:HGNC:17882]	-
ENSG00000180370	2530	3248	3018	3454	2731	2143	22.1084	33.6052	28.7495	29.9551	26.0507	20.549	2698.58	2977.34	-0.141572	0.514876	0.809048	PAK2	3	196739857	196832647	+	6270	protein_coding	p21 (RAC1) activated kinase 2 [Source:HGNC Symbol;Acc:HGNC:8591]	-
ENSG00000133226	2499	2796	2907	3141	3196	2541	16.7631	22.2064	21.2573	20.9107	23.4022	18.7036	2893.78	2765.67	0.0654872	0.723176	0.903233	SRRM1	1	24631716	24673267	+	8168	protein_coding	serine and arginine repetitive matrix 1 [Source:HGNC Symbol;Acc:HGNC:16638]	-
ENSG00000204574	2900	2774	3309	3091	2702	2304	35.1297	39.7866	43.6968	37.1611	35.7293	30.6262	2632.28	3016.16	-0.196264	0.256388	0.611452	ABCF1	6	30571376	30597179	+	4523	protein_coding	ATP binding cassette subfamily F member 1 [Source:HGNC Symbol;Acc:HGNC:70]	-
ENSG00000121741	2831	2268	2145	3304	3180	3344	11.3902	10.8041	9.40791	13.193	13.9662	14.7635	3209.65	2419.49	0.407621	0.0121397	0.134651	ZMYM2	13	19958670	20091829	+	13618	protein_coding	zinc finger MYM-type containing 2 [Source:HGNC Symbol;Acc:HGNC:12989]	-
ENSG00000105483	3210	1903	1975	3313	3385	3279	13.6212	9.56099	9.13593	13.9523	15.6795	15.2681	3259.36	2346.03	0.474108	0.0175631	0.16471	CARD8	19	48180770	48255946	-	12912	protein_coding	caspase recruitment domain family member 8 [Source:HGNC Symbol;Acc:HGNC:17057]	-
ENSG00000095787	2488	2983	3081	3097	2856	2558	11.1846	15.8774	15.0987	13.8174	14.015	12.6184	2771.75	2888.91	-0.0595272	0.750869	0.91391	WAC	10	28532493	28623112	+	12188	protein_coding	WW domain containing adaptor with coiled-coil [Source:HGNC Symbol;Acc:HGNC:17327]	-
ENSG00000090376	3133	2753	2441	3205	2813	2713	17.1589	17.8521	14.5738	17.4209	16.8175	16.3047	2842.7	2788.8	0.0276788	0.864421	0.958014	IRAK3	12	66188879	66254622	+	10004	protein_coding	interleukin 1 receptor associated kinase 3 [Source:HGNC Symbol;Acc:HGNC:17020]	-
ENSG00000167792	3301	3158	3866	2273	2127	2323	35.7648	40.5113	45.6613	24.4412	25.1559	27.6181	2195.28	3466.77	-0.659171	0.000103078	0.00519399	NDUFV1	11	67605653	67612554	+	5057	protein_coding	NADH:ubiquinone oxidoreductase core subunit V1 [Source:HGNC Symbol;Acc:HGNC:7716]	-
ENSG00000167491	2691	3177	3704	3187	2394	1887	20.2084	28.2481	30.3225	23.7528	19.6248	15.5498	2417.11	3231.4	-0.418658	0.0610536	0.317889	GATAD2A	19	19385826	19508931	+	7296	protein_coding	GATA zinc finger domain containing 2A [Source:HGNC Symbol;Acc:HGNC:29989]	Others
ENSG00000182934	3029	2784	3161	2878	2783	2401	39.8271	43.3414	45.3085	37.5564	39.9444	34.6422	2627.18	3009.85	-0.196103	0.215355	0.569943	SRPRA	11	126262919	126269144	-	4167	protein_coding	SRP receptor subunit alpha [Source:HGNC Symbol;Acc:HGNC:11307]	-
ENSG00000133243	3032	2816	3403	2953	2419	2391	27.9482	30.7335	34.195	27.0148	24.3401	24.1845	2524.34	3103.7	-0.297958	0.0695095	0.337666	BTBD2	19	1985438	2034881	-	5944	protein_coding	BTB domain containing 2 [Source:HGNC Symbol;Acc:HGNC:15504]	-
ENSG00000172932	2730	1935	2294	3403	3105	3545	22.5165	18.8962	20.6257	27.8557	27.9552	32.084	3282.64	2316.97	0.502423	0.00223664	0.0466231	ANKRD13D	11	67288547	67302485	+	6643	protein_coding	ankyrin repeat domain 13D [Source:HGNC Symbol;Acc:HGNC:27880]	-
ENSG00000006125	2923	2774	3022	3206	2667	2417	21.1087	23.7189	23.7905	22.9779	21.0242	19.1533	2693.86	2926.87	-0.119518	0.462434	0.775308	AP2B1	17	35578046	35726409	+	7587	protein_coding	adaptor related protein complex 2 subunit beta 1 [Source:HGNC Symbol;Acc:HGNC:563]	-
ENSG00000213676	3001	3174	3424	2844	2377	2186	45.3088	56.7384	56.3542	42.6147	39.1749	36.216	2407.6	3231.77	-0.42453	0.0143531	0.147952	ATF6B	6	32115264	32128253	-	3629	protein_coding	activating transcription factor 6 beta [Source:HGNC Symbol;Acc:HGNC:2349]	TF_bZIP
ENSG00000135506	3555	2448	2935	2650	2681	2713	37.6822	30.7229	33.9141	27.8776	31.021	31.5559	2628.64	2973.44	-0.178023	0.280746	0.634544	OS9	12	57693955	57721557	+	5169	protein_coding	OS9, endoplasmic reticulum lectin [Source:HGNC Symbol;Acc:HGNC:16994]	-
ENSG00000155189	3043	2784	2880	3092	2601	2570	35.595	38.5576	36.7244	35.8954	33.2116	32.9878	2688.53	2919.8	-0.118925	0.430328	0.75534	AGPAT5	8	6708357	6759666	+	4684	protein_coding	1-acylglycerol-3-phosphate O-acyltransferase 5 [Source:HGNC Symbol;Acc:HGNC:20886]	-
ENSG00000133275	2758	2584	3047	3075	2706	2800	39.7244	44.0666	47.8422	43.9563	42.5455	44.2542	2796.38	2815.14	-0.00956132	0.951739	0.98639	CSNK1G2	19	1941149	1981338	+	3804	protein_coding	casein kinase 1 gamma 2 [Source:HGNC Symbol;Acc:HGNC:2455]	-
ENSG00000163660	3202	1880	1985	2839	3207	3835	20.0983	13.9718	13.5824	17.6855	21.9736	26.4142	3242.54	2338.54	0.471252	0.0349872	0.238904	CCNL1	3	157146508	157160760	-	8729	protein_coding	cyclin L1 [Source:HGNC Symbol;Acc:HGNC:20569]	-
ENSG00000180879	3335	2443	3032	2441	2552	3133	39.8095	34.5277	39.4544	28.9182	33.2532	41.0379	2663.34	2936.42	-0.14101	0.451559	0.767836	SSR4	X	153793516	153798505	+	4590	protein_coding	signal sequence receptor subunit 4 [Source:HGNC Symbol;Acc:HGNC:11326]	-
ENSG00000002834	2400	3028	3378	3425	2590	2090	18.623	27.8194	28.5741	26.3761	21.9381	17.7958	2624.39	2977.95	-0.182105	0.419492	0.748257	LASP1	17	38869859	38921770	+	7061	protein_coding	LIM and SH3 protein 1 [Source:HGNC Symbol;Acc:HGNC:6513]	-
ENSG00000073060	4057	2460	2711	2905	2468	2306	28.7152	20.6156	20.9176	20.4064	19.0684	17.9101	2497.41	3057.23	-0.291922	0.124298	0.443173	SCARB1	12	124776856	124882668	-	7741	protein_coding	scavenger receptor class B member 1 [Source:HGNC Symbol;Acc:HGNC:1664]	-
ENSG00000099875	4584	2495	2979	2392	2398	2045	48.1055	31.0009	34.0797	24.9129	27.4702	23.5492	2228.82	3322.32	-0.576102	0.00509546	0.0804497	MKNK2	19	2037465	2051244	-	5221	protein_coding	MAP kinase interacting serine/threonine kinase 2 [Source:HGNC Symbol;Acc:HGNC:7111]	-
ENSG00000101266	2673	2779	3262	3092	2732	2330	4.96069	6.1064	6.59937	5.69503	5.5346	4.74496	2651.46	2932.28	-0.145069	0.423732	0.75108	CSNK2A1	20	472498	543835	-	29523	protein_coding	casein kinase 2 alpha 1 [Source:HGNC Symbol;Acc:HGNC:2457]	-
ENSG00000162923	2830	2343	2437	3327	3114	2810	14.1269	13.848	13.2614	16.4826	16.9684	15.3921	3013.99	2544.59	0.244236	0.104411	0.408031	WDR26	1	224385143	224437033	-	10976	protein_coding	WD repeat domain 26 [Source:HGNC Symbol;Acc:HGNC:21208]	-
ENSG00000144354	2170	3599	3789	2586	2238	2465	30.2224	59.3478	57.5267	35.7446	34.0245	37.6721	2376.29	3253.37	-0.453054	0.0675439	0.332437	CDCA7	2	173354820	173368997	+	3934	protein_coding	cell division cycle associated 7 [Source:HGNC Symbol;Acc:HGNC:14628]	-
ENSG00000151726	2689	2711	2989	3218	2696	2528	23.4454	27.9866	28.4098	27.8462	25.6596	24.1868	2744.8	2820.73	-0.0391832	0.814015	0.93804	ACSL1	4	184755595	184826818	-	6284	protein_coding	acyl-CoA synthetase long chain family member 1 [Source:HGNC Symbol;Acc:HGNC:3569]	-
ENSG00000111875	2199	3020	3261	3354	2507	2488	47.868	77.8361	77.3832	72.4597	59.5713	59.4298	2709.3	2873.83	-0.0848112	0.702021	0.893399	ASF1A	6	118894220	118909167	+	2517	protein_coding	anti-silencing function 1A histone chaperone [Source:HGNC Symbol;Acc:HGNC:20995]	-
ENSG00000120705	2604	3077	3152	3083	2442	2458	31.0093	43.3843	40.9179	36.4366	31.7438	32.1193	2594.46	2982.77	-0.200982	0.282375	0.636008	ETF1	5	138506095	138543300	-	4601	protein_coding	eukaryotic translation termination factor 1 [Source:HGNC Symbol;Acc:HGNC:3477]	-
ENSG00000114850	3310	2689	2630	2889	2487	2802	39.1951	37.7006	33.9497	33.952	32.1471	36.4087	2666.56	2883.45	-0.112855	0.47613	0.784402	SSR3	3	156540140	156555184	-	4627	protein_coding	signal sequence receptor subunit 3 [Source:HGNC Symbol;Acc:HGNC:11325]	-
ENSG00000104964	3087	3015	3818	2525	2222	2135	31.9248	36.9175	43.0431	25.9159	25.0841	24.2283	2240.72	3332.58	-0.57257	0.00103117	0.0282507	AES	19	3052910	3063107	-	5298	protein_coding	amino-terminal enhancer of split [Source:HGNC Symbol;Acc:HGNC:307]	-
ENSG00000133030	2707	3072	3232	3206	2567	1994	8.1704	10.9782	10.6341	9.60355	8.45753	6.6041	2517.26	3039.54	-0.271772	0.185621	0.533444	MPRIP	17	17042545	17217679	+	18153	protein_coding	myosin phosphatase Rho interacting protein [Source:HGNC Symbol;Acc:HGNC:30321]	-
ENSG00000122359	2578	3205	3636	3124	2338	1896	16.5922	24.4232	25.5106	19.9547	16.4258	13.3904	2382.06	3183.97	-0.418385	0.0635623	0.324141	ANXA11	10	80150889	80205572	-	8513	protein_coding	annexin A11 [Source:HGNC Symbol;Acc:HGNC:535]	-
ENSG00000189266	2613	2552	2748	3003	2899	2945	51.5174	59.573	59.0619	58.7602	62.3915	63.7138	2888.28	2658.41	0.11973	0.445661	0.764266	PNRC2	1	23956839	23963462	+	2779	protein_coding	proline rich nuclear receptor coactivator 2 [Source:HGNC Symbol;Acc:HGNC:23158]	-
ENSG00000169564	2922	3409	3898	2603	2035	1803	91.4841	126.371	133.04	80.8822	69.5492	61.9433	2089.47	3452.31	-0.724204	0.000362152	0.0135283	PCBP1	2	70087454	70089203	+	1750	protein_coding	poly(rC) binding protein 1 [Source:HGNC Symbol;Acc:HGNC:8647]	-
ENSG00000104897	2513	3088	3772	2901	2298	2068	43.9336	63.9199	71.8872	50.3345	43.8548	39.6724	2358.58	3166.94	-0.424974	0.0496038	0.286835	SF3A2	19	2236504	2248679	+	3134	protein_coding	splicing factor 3a subunit 2 [Source:HGNC Symbol;Acc:HGNC:10766]	-
ENSG00000103653	2533	3308	3935	2816	2217	1828	30.3684	46.9577	51.429	33.5068	29.0145	24.049	2224.23	3308.08	-0.572474	0.0131749	0.141373	CSK	15	74782057	74803198	+	4570	protein_coding	C-terminal Src kinase [Source:HGNC Symbol;Acc:HGNC:2444]	-
ENSG00000126777	2424	2968	3063	2931	2538	2703	7.55685	10.9553	10.4095	9.06854	8.63698	9.24672	2663.08	2857.68	-0.101549	0.592243	0.845214	KTN1	14	55559072	55701526	+	17575	protein_coding	kinectin 1 [Source:HGNC Symbol;Acc:HGNC:6467]	-
ENSG00000082641	3486	2654	3054	2795	2496	2133	32.7895	29.5571	31.315	26.0917	25.628	22.0157	2414.72	3067.27	-0.34511	0.0318401	0.227319	NFE2L1	17	48048329	48061487	+	5825	protein_coding	nuclear factor, erythroid 2 like 1 [Source:HGNC Symbol;Acc:HGNC:7781]	TF_bZIP
ENSG00000147854	2688	2547	2349	2884	3004	3123	14.8479	16.6578	14.1447	15.8104	18.1133	18.9296	2947.37	2545.7	0.211382	0.203358	0.555324	UHRF2	9	6413151	6507054	+	9919	protein_coding	ubiquitin like with PHD and ring finger domains 2 [Source:HGNC Symbol;Acc:HGNC:12557]	-
ENSG00000104907	4168	1988	2634	2458	2444	2891	67.8852	38.337	46.7669	39.7322	43.4521	51.6689	2550.42	2893.42	-0.182306	0.431443	0.756022	TRMT1	19	13104902	13117567	-	3364	protein_coding	tRNA methyltransferase 1 [Source:HGNC Symbol;Acc:HGNC:25980]	-
ENSG00000149294	1801	3141	3313	3450	2551	2326	7.74729	15.9977	15.5358	14.7288	11.9787	10.9794	2698.69	2812.82	-0.0595238	0.822848	0.942468	NCAM1	11	112961247	113278436	+	12737	protein_coding	neural cell adhesion molecule 1 [Source:HGNC Symbol;Acc:HGNC:7656]	-
ENSG00000269893	2639	1998	2261	2728	3254	3691	156.654	140.427	146.311	160.716	210.854	240.425	3175.74	2300.83	0.464747	0.0160578	0.156591	SNHG8	4	118278709	118279823	+	923	lincRNA	small nucleolar RNA host gene 8 [Source:HGNC Symbol;Acc:HGNC:33098]	-
ENSG00000154518	2565	2800	3276	2758	2262	2903	20.7282	26.7908	28.8598	22.1198	19.9539	25.7427	2584.99	2911.37	-0.171433	0.377247	0.71824	ATP5MC3	2	175176258	175184607	-	6780	protein_coding	ATP synthase membrane subunit c locus 3 [Source:HGNC Symbol;Acc:HGNC:843]	-
ENSG00000249915	2542	2603	2862	3091	2779	2654	14.6715	17.788	18.0072	17.7057	17.5086	16.8087	2776.47	2693.42	0.0439785	0.788187	0.930094	PDCD6	5	271621	353856	+	9493	protein_coding	programmed cell death 6 [Source:HGNC Symbol;Acc:HGNC:8765]	-
ENSG00000175455	2024	2163	2037	3368	3274	3662	9.70809	12.2838	10.651	16.0328	17.1421	19.2741	3368.31	2096.35	0.684304	8.26067e-05	0.00440637	CCDC14	3	123897305	123961408	-	11423	protein_coding	coiled-coil domain containing 14 [Source:HGNC Symbol;Acc:HGNC:25766]	-
ENSG00000133872	3141	2739	3105	2619	2302	2609	57.5573	59.4263	62.0254	47.63	46.0469	52.4614	2456.58	3009.13	-0.292701	0.0573747	0.309401	SARAF	8	30063012	30083208	-	2990	protein_coding	store-operated calcium entry associated regulatory factor [Source:HGNC Symbol;Acc:HGNC:28789]	-
ENSG00000197771	2595	3591	3785	2569	2116	1849	23.6968	38.8259	37.6785	23.2825	21.0926	18.5277	2121.86	3380.02	-0.671479	0.00239664	0.0486499	MCMBP	10	119829404	119892556	-	6000	protein_coding	minichromosome maintenance complex binding protein [Source:HGNC Symbol;Acc:HGNC:25782]	-
ENSG00000105221	2913	2708	3150	2978	2486	2253	10.6155	11.6843	12.5137	10.7706	9.88925	9.00938	2507.86	2942.7	-0.230534	0.16242	0.50332	AKT2	19	40230317	40285536	-	15035	protein_coding	AKT serine/threonine kinase 2 [Source:HGNC Symbol;Acc:HGNC:392]	-
ENSG00000135018	2214	2781	3121	3385	2510	2441	17.0445	25.349	26.1924	25.863	21.0932	20.6209	2703.9	2744.27	-0.0211362	0.920467	0.97679	UBQLN1	9	83659963	83708203	-	7117	protein_coding	ubiquilin 1 [Source:HGNC Symbol;Acc:HGNC:12508]	-
ENSG00000076108	2943	2468	2373	3661	2928	2057	14.769	14.6642	12.9818	18.2336	16.0396	11.3273	2799.04	2603.5	0.104584	0.613795	0.854721	BAZ2A	12	56595596	56636816	-	10918	protein_coding	bromodomain adjacent to zinc finger domain 2A [Source:HGNC Symbol;Acc:HGNC:962]	MBD
ENSG00000051620	2453	2771	3334	3169	2451	2248	12.978	17.3581	19.2288	16.6398	14.1552	13.0509	2552.8	2885.77	-0.176666	0.381176	0.720904	HEBP2	6	138403531	138422197	+	10356	protein_coding	heme binding protein 2 [Source:HGNC Symbol;Acc:HGNC:15716]	-
ENSG00000177663	2815	3651	3935	2418	1842	1733	17.0689	26.2116	26.0104	14.5511	12.1921	11.5308	1944.35	3520.04	-0.856059	5.91508e-05	0.00340791	IL17RA	22	17084954	17115694	+	9036	protein_coding	interleukin 17 receptor A [Source:HGNC Symbol;Acc:HGNC:5985]	-
ENSG00000099817	2935	3028	3752	2577	2167	1906	33.0544	40.3767	46.0637	28.8037	26.6405	23.5547	2160.72	3268.33	-0.596875	0.00147908	0.0358932	POLR2E	19	1086579	1095380	-	4865	protein_coding	RNA polymerase II subunit E [Source:HGNC Symbol;Acc:HGNC:9192]	-
ENSG00000048828	2376	3100	3174	3232	2431	2012	18.0708	27.9155	26.3155	24.3958	20.1826	16.7916	2485.56	2928.31	-0.23624	0.288641	0.641759	FAM120A	9	93451722	93566107	+	7204	protein_coding	family with sequence similarity 120A [Source:HGNC Symbol;Acc:HGNC:13247]	-
ENSG00000165271	3522	2567	2940	2628	2492	2162	32.6738	28.1962	29.7326	24.1963	25.236	22.0089	2372.12	3008.35	-0.342884	0.0320814	0.22821	NOL6	9	33461441	33473930	-	5906	protein_coding	nucleolar protein 6 [Source:HGNC Symbol;Acc:HGNC:19910]	-
ENSG00000137841	4065	1377	1772	2848	3028	3203	30.3024	12.1536	14.3998	21.0702	24.6396	26.2003	2971.48	2349.4	0.338602	0.255564	0.610881	PLCB2	15	40278176	40307935	-	7350	protein_coding	phospholipase C beta 2 [Source:HGNC Symbol;Acc:HGNC:9055]	-
ENSG00000143157	2498	2012	1930	3281	3438	3130	16.201	15.4501	13.6453	21.1188	24.3398	22.2755	3217.04	2151.36	0.580393	0.00037003	0.013612	POGK	1	166839447	166856344	+	8448	protein_coding	pogo transposable element derived with KRAB domain [Source:HGNC Symbol;Acc:HGNC:18800]	-
ENSG00000132680	3260	1650	1824	2824	3098	3616	31.6977	18.9954	19.3335	27.2513	32.8816	38.5808	3127.28	2218.46	0.495047	0.038651	0.25122	KHDC4	1	155913043	155934400	-	5635	protein_coding	KH domain containing 4, pre-mRNA splicing factor [Source:HGNC Symbol;Acc:HGNC:29145]	-
ENSG00000065883	2689	2529	2539	3242	2696	2574	5.8714	6.53813	6.04351	7.0255	6.42589	6.16727	2767.68	2603.25	0.0885345	0.570983	0.834534	CDK13	7	39949646	40099580	+	25093	protein_coding	cyclin dependent kinase 13 [Source:HGNC Symbol;Acc:HGNC:1733]	-
ENSG00000110880	2490	3284	3519	2812	2239	1922	20.8861	32.6148	32.1775	23.4092	20.5009	17.6907	2262.18	3146.39	-0.475744	0.029241	0.216218	CORO1C	12	108645109	108731596	-	6532	protein_coding	coronin 1C [Source:HGNC Symbol;Acc:HGNC:2254]	-
ENSG00000049656	2745	3058	3602	2508	2162	2181	22.9372	30.2545	32.8109	20.7988	19.7204	19.998	2230.9	3170.38	-0.506875	0.00624673	0.0916596	CLPTM1L	5	1317744	1345099	-	6557	protein_coding	CLPTM1 like [Source:HGNC Symbol;Acc:HGNC:24308]	-
ENSG00000175216	1859	3163	3302	3234	2530	2167	11.9296	24.0326	23.0994	20.5968	17.7227	15.2595	2571.85	2835.02	-0.140315	0.590373	0.844444	CKAP5	11	46743048	46846308	-	8538	protein_coding	cytoskeleton associated protein 5 [Source:HGNC Symbol;Acc:HGNC:28959]	-
ENSG00000162736	3170	2556	2741	2838	2795	2149	41.6012	39.7157	39.2131	36.9635	40.0397	30.9469	2533.81	2829.09	-0.159032	0.345963	0.693481	NCSTN	1	160343272	160358952	+	4175	protein_coding	nicastrin [Source:HGNC Symbol;Acc:HGNC:17091]	-
ENSG00000198791	2385	2698	3036	2933	2488	2708	11.9414	15.9942	16.5708	14.5745	13.5981	14.8782	2648.57	2738.13	-0.0478009	0.794858	0.930831	CNOT7	8	17224964	17246878	-	10943	protein_coding	CCR4-NOT transcription complex subunit 7 [Source:HGNC Symbol;Acc:HGNC:14101]	-
ENSG00000125755	2677	2628	3186	2962	2554	2196	13.8007	16.041	17.905	15.1548	14.3726	12.4227	2506.57	2852.92	-0.186567	0.295412	0.6487	SYMPK	19	45815410	45863290	-	10628	protein_coding	symplekin [Source:HGNC Symbol;Acc:HGNC:22935]	-
ENSG00000183741	3316	1482	1508	3404	3521	2968	22.6257	11.9726	11.2167	23.051	26.2251	22.2221	3227.79	2068.32	0.6418	0.0141721	0.146594	CBX6	22	38861450	38872314	-	8030	protein_coding	chromobox 6 [Source:HGNC Symbol;Acc:HGNC:1556]	-
ENSG00000198700	2372	2554	2775	3129	2919	2442	10.9075	13.9054	13.9107	14.28	14.6523	12.3222	2763.51	2593.97	0.0915288	0.608272	0.85245	IPO9	1	201829141	201884294	+	11915	protein_coding	importin 9 [Source:HGNC Symbol;Acc:HGNC:19425]	-
ENSG00000105887	2487	2878	2784	3049	2665	2326	36.0963	49.4574	44.0485	43.9195	42.2227	37.045	2614.43	2750.58	-0.0729962	0.690513	0.888772	MTPN	7	135926761	135977353	-	3775	protein_coding	myotrophin [Source:HGNC Symbol;Acc:HGNC:15667]	-
ENSG00000088448	3578	1689	1807	2616	2822	3666	42.9629	24.0125	23.653	31.1748	36.989	48.3035	2987.79	2324.93	0.36161	0.170505	0.513431	ANKRD10	13	110878540	110915069	-	4563	protein_coding	ankyrin repeat domain 10 [Source:HGNC Symbol;Acc:HGNC:20265]	-
ENSG00000153395	2925	3376	3285	2520	1941	2100	24.6784	33.7247	30.2136	21.1011	17.8764	19.4421	2132.88	3235.36	-0.600892	0.000982692	0.0272623	LPCAT1	5	1456480	1523977	-	6494	protein_coding	lysophosphatidylcholine acyltransferase 1 [Source:HGNC Symbol;Acc:HGNC:25718]	-
ENSG00000155561	2123	2983	2830	2913	2792	2502	15.2671	25.3988	22.1854	20.7902	21.9171	19.7436	2675.05	2692.2	-0.00898967	0.966033	0.989302	NUP205	7	135557919	135648757	+	7619	protein_coding	nucleoporin 205 [Source:HGNC Symbol;Acc:HGNC:18658]	-
ENSG00000129128	3131	2109	2086	2875	2819	3115	25.1132	20.0286	18.2393	22.886	24.6818	27.4164	2879.71	2434.1	0.242318	0.192691	0.541936	SPCS3	4	176319964	176332245	+	6831	protein_coding	signal peptidase complex subunit 3 [Source:HGNC Symbol;Acc:HGNC:26212]	-
ENSG00000171608	2491	3186	3263	2926	2355	1910	21.5544	32.6409	30.7791	25.1275	22.2442	18.1355	2331.98	3024.99	-0.375125	0.0807252	0.361441	PIK3CD	1	9651732	9729114	+	6332	protein_coding	phosphatidylinositol-4,5-bisphosphate 3-kinase catalytic subunit delta [Source:HGNC Symbol;Acc:HGNC:8977]	-
ENSG00000138767	2187	2984	2730	3340	2637	2219	12.7924	20.666	17.4077	19.3893	16.8374	14.2427	2657.81	2678.7	-0.0110089	0.959842	0.987961	CNOT6L	4	77713387	77819615	-	9367	protein_coding	CCR4-NOT transcription complex subunit 6 like [Source:HGNC Symbol;Acc:HGNC:18042]	-
ENSG00000127603	2647	2842	2651	3158	2640	2156	3.55998	4.52555	3.88668	4.2152	3.87578	3.18182	2581.89	2742.07	-0.0866068	0.640727	0.868358	MACF1	1	39081316	39487177	+	40739	protein_coding	microtubule-actin crosslinking factor 1 [Source:HGNC Symbol;Acc:HGNC:13664]	-
ENSG00000070081	1943	2689	2744	2922	2570	3218	11.7958	19.3286	18.16	17.6056	17.0315	21.4376	2845.17	2500.65	0.186397	0.397734	0.731189	NUCB2	11	17208153	17349980	+	9025	protein_coding	nucleobindin 2 [Source:HGNC Symbol;Acc:HGNC:8044]	-
ENSG00000168214	2764	2512	2360	3153	2717	2568	16.3666	17.6114	15.2338	18.5293	17.562	16.6859	2745.51	2560.04	0.101027	0.519503	0.810781	RBPJ	4	26163455	26435131	+	9253	protein_coding	recombination signal binding protein for immunoglobulin kappa J region [Source:HGNC Symbol;Acc:HGNC:5724]	CSL
ENSG00000088205	2924	3025	3098	2445	2309	2272	20.4059	24.9953	23.5687	16.9344	17.59	17.3988	2291.83	3044.24	-0.409465	0.0109257	0.127298	DDX18	2	117814650	117832379	+	7851	protein_coding	DEAD-box helicase 18 [Source:HGNC Symbol;Acc:HGNC:2741]	-
ENSG00000119314	2461	3011	2995	2961	2559	2081	16.3659	23.7079	21.7121	19.5425	18.5764	15.1857	2469.07	2861.93	-0.212776	0.288047	0.641099	PTBP3	9	112217716	112333667	-	8239	protein_coding	polypyrimidine tract binding protein 3 [Source:HGNC Symbol;Acc:HGNC:10253]	-
ENSG00000167005	2112	3470	3367	2763	2200	2138	19.4352	37.8075	33.7764	25.2342	22.0994	21.5892	2307.1	3046.75	-0.400954	0.0987065	0.398631	NUDT21	16	56429133	56452199	-	5954	protein_coding	nudix hydrolase 21 [Source:HGNC Symbol;Acc:HGNC:13870]	-
ENSG00000158417	2335	2983	3072	2960	2497	2198	16.2293	24.5482	23.276	20.4182	18.9449	16.7638	2487.47	2838.76	-0.190339	0.349853	0.695313	EIF5B	2	99337353	99401326	+	7883	protein_coding	eukaryotic translation initiation factor 5B [Source:HGNC Symbol;Acc:HGNC:30793]	-
ENSG00000188976	2957	2895	3377	2596	2096	2117	29.2498	33.9059	36.4149	25.4853	22.6321	22.9788	2213.97	3100.68	-0.48578	0.00368465	0.0650249	NOC2L	1	944204	959309	-	5539	protein_coding	NOC2 like nucleolar associated transcriptional repressor [Source:HGNC Symbol;Acc:HGNC:24517]	-
ENSG00000177084	1633	3418	3756	2861	2278	2082	5.38699	13.3501	13.5071	9.3668	8.20306	7.53658	2344.36	3010.86	-0.360788	0.223446	0.578782	POLE	12	132623753	132687365	-	16609	protein_coding	DNA polymerase epsilon, catalytic subunit [Source:HGNC Symbol;Acc:HGNC:9177]	-
ENSG00000114416	2386	2620	2811	2837	2552	2810	10.8453	14.1003	13.9286	12.7981	12.6624	14.0156	2675.22	2634.44	0.0223151	0.898786	0.969393	FXR1	3	180868141	180982753	+	12054	protein_coding	FMR1 autosomal homolog 1 [Source:HGNC Symbol;Acc:HGNC:4023]	-
ENSG00000106948	2707	2767	3209	2983	2450	1899	13.9909	16.9325	18.0801	15.3011	13.8225	10.77	2377.63	2920.58	-0.296532	0.132033	0.456049	AKNA	9	114334156	114394405	-	10601	protein_coding	AT-hook transcription factor [Source:HGNC Symbol;Acc:HGNC:24108]	-
ENSG00000162889	2557	3185	3732	2604	2108	1823	33.3966	49.2533	53.136	33.754	30.0542	26.1271	2121.08	3202.44	-0.594158	0.00575297	0.086938	MAPKAPK2	1	206684944	206734283	+	4195	protein_coding	mitogen-activated protein kinase-activated protein kinase 2 [Source:HGNC Symbol;Acc:HGNC:6887]	-
ENSG00000119318	2204	2878	3383	3160	2333	2050	26.1664	40.4554	43.7834	37.2333	30.2349	26.7066	2443.44	2864.55	-0.229158	0.319766	0.671723	RAD23B	9	107283137	107332194	+	4615	protein_coding	RAD23 homolog B, nucleotide excision repair protein [Source:HGNC Symbol;Acc:HGNC:9813]	-
ENSG00000135842	1971	3275	3153	3293	2575	1739	12.8991	25.377	22.4944	21.3884	18.3956	12.4884	2460.35	2860.33	-0.217076	0.427313	0.753628	FAM129A	1	184790724	184974550	-	8372	protein_coding	family with sequence similarity 129 member A [Source:HGNC Symbol;Acc:HGNC:16784]	-
ENSG00000114686	2560	2590	2866	2853	2427	2704	51.6623	61.8853	63.0501	57.1411	53.4645	59.8789	2602.25	2695.56	-0.0506908	0.759412	0.918338	MRPL3	3	131462212	131502983	-	2715	protein_coding	mitochondrial ribosomal protein L3 [Source:HGNC Symbol;Acc:HGNC:10379]	-
ENSG00000116750	2282	2794	2993	3003	2384	2532	18.7707	27.211	26.8378	24.515	21.4059	22.8539	2575.51	2726.98	-0.0822107	0.673726	0.884029	UCHL5	1	193012250	193060080	-	6661	protein_coding	ubiquitin C-terminal hydrolase L5 [Source:HGNC Symbol;Acc:HGNC:19678]	-
ENSG00000149187	3011	2441	2601	2999	2589	2333	15.7839	15.1505	14.8635	15.6025	14.8149	13.42	2575.96	2691.16	-0.0630831	0.684448	0.886885	CELF1	11	47465933	47565569	-	10452	protein_coding	CUGBP Elav-like family member 1 [Source:HGNC Symbol;Acc:HGNC:2549]	-
ENSG00000152332	3221	2090	1772	3167	3094	2610	19.0871	14.6639	11.4469	18.6256	20.0139	16.9716	2890.75	2349.46	0.298968	0.160174	0.500556	UHMK1	1	162497251	162529629	+	9246	protein_coding	U2AF homology motif kinase 1 [Source:HGNC Symbol;Acc:HGNC:19683]	-
ENSG00000116478	2991	2408	2802	2881	2378	2488	41.3519	39.4176	42.2302	39.5308	35.8884	37.7453	2521.33	2740.46	-0.120226	0.425208	0.752366	HDAC1	1	32292086	32333635	+	3963	protein_coding	histone deacetylase 1 [Source:HGNC Symbol;Acc:HGNC:4852]	-
ENSG00000172009	2248	3159	3509	2811	1976	2241	16.5017	27.4559	28.0796	20.4789	15.8337	18.0512	2281.27	3022.9	-0.40587	0.0780466	0.357242	THOP1	19	2785460	2815807	+	7464	protein_coding	thimet oligopeptidase 1 [Source:HGNC Symbol;Acc:HGNC:11793]	-
ENSG00000135766	2466	3008	3109	2902	2404	2030	18.5978	26.8596	25.5602	21.7209	19.7909	16.7995	2381.68	2900.66	-0.284153	0.15796	0.497031	EGLN1	1	231363751	231425044	-	7265	protein_coding	egl-9 family hypoxia inducible factor 1 [Source:HGNC Symbol;Acc:HGNC:1232]	-
ENSG00000161638	2436	2599	2917	3160	2613	2194	17.615	22.2519	22.9942	22.6781	20.6257	17.4091	2586.26	2677.78	-0.0499485	0.790647	0.930094	ITGA5	12	54395261	54419460	-	7577	protein_coding	integrin subunit alpha 5 [Source:HGNC Symbol;Acc:HGNC:6141]	-
ENSG00000115762	2787	2527	2785	2977	2541	2287	22.6963	24.3656	24.724	24.0608	22.5884	20.437	2537.54	2715.31	-0.0975487	0.536854	0.818819	PLEKHB2	2	131104847	131353709	+	6728	protein_coding	pleckstrin homology domain containing B2 [Source:HGNC Symbol;Acc:HGNC:19236]	-
ENSG00000125826	3339	1909	2346	2802	2829	2676	45.4634	30.7755	34.8216	37.864	42.0476	39.982	2712.37	2512.54	0.110135	0.566898	0.832992	RBCK1	20	407498	430966	+	4024	protein_coding	RANBP2-type and C3HC4-type zinc finger containing 1 [Source:HGNC Symbol;Acc:HGNC:15864]	-
ENSG00000164985	2006	2709	3089	3021	2598	2463	16.2396	25.9661	27.2607	24.2721	22.9586	21.8797	2629.65	2643.2	-0.0071959	0.973637	0.992252	PSIP1	9	15464066	15511019	-	6768	protein_coding	PC4 and SFRS1 interacting protein 1 [Source:HGNC Symbol;Acc:HGNC:9527]	-
ENSG00000179262	2532	2608	3414	2964	2196	2171	56.6472	69.0838	83.2633	65.8122	53.6302	53.2976	2378.35	2877.52	-0.274679	0.167298	0.510069	RAD23A	19	12945855	12953642	+	2449	protein_coding	RAD23 homolog A, nucleotide excision repair protein [Source:HGNC Symbol;Acc:HGNC:9812]	-
ENSG00000074201	2517	2892	3345	2546	2272	2284	30.032	40.8558	43.5084	30.149	29.5919	29.9041	2314.32	2953.31	-0.351586	0.0615222	0.318875	CLNS1A	11	77514936	77637805	-	4592	protein_coding	chloride nucleotide-sensitive channel 1A [Source:HGNC Symbol;Acc:HGNC:2080]	-
ENSG00000132953	2794	2493	2258	3059	2682	2570	14.5794	15.4025	12.8444	15.8419	15.2769	14.7157	2705.68	2528.1	0.0980234	0.538524	0.8195	XPO4	13	20777329	20903048	-	10500	protein_coding	exportin 4 [Source:HGNC Symbol;Acc:HGNC:17796]	-
ENSG00000148396	2891	2825	2905	2815	2453	1948	15.8796	18.3723	17.3945	15.3455	14.7079	11.7412	2343.84	2896.33	-0.305165	0.0838913	0.367121	SEC16A	9	136440096	136483759	-	9975	protein_coding	SEC16 homolog A, endoplasmic reticulum export factor [Source:HGNC Symbol;Acc:HGNC:29006]	-
ENSG00000107551	2302	2393	2737	3024	2531	2845	13.3032	16.3737	17.2425	17.3438	15.9663	18.0412	2737.16	2500.92	0.130372	0.451902	0.767842	RASSF4	10	44959407	44995891	+	9481	protein_coding	Ras association domain family member 4 [Source:HGNC Symbol;Acc:HGNC:20793]	-
ENSG00000060558	1860	2972	3157	3238	2408	2196	39.0011	73.7848	72.163	67.3836	55.1167	50.5277	2541.85	2716.98	-0.095869	0.702792	0.893586	GNA15	19	3136193	3163769	+	2613	protein_coding	G protein subunit alpha 15 [Source:HGNC Symbol;Acc:HGNC:4383]	-
ENSG00000253352	3183	2128	1899	2873	2992	2746	17.1803	13.5994	11.1737	15.3902	17.6286	16.264	2812.55	2394.26	0.232112	0.24223	0.598621	TUG1	22	30969245	30979395	+	10151	bidirectional_promoter_lncRNA	taurine up-regulated 1 [Source:HGNC Symbol;Acc:HGNC:26066]	-
ENSG00000153310	2378	2710	3007	2852	2376	2493	14.2675	19.2513	19.6674	16.9824	15.5613	16.4132	2513.48	2730.61	-0.119339	0.515719	0.809174	FAM49B	8	129839593	130017129	-	9132	protein_coding	family with sequence similarity 49 member B [Source:HGNC Symbol;Acc:HGNC:25216]	-
ENSG00000153201	2818	2477	2393	2959	2619	2536	12.5507	13.0619	11.6184	13.0793	12.7329	12.394	2642.43	2574.99	0.0373678	0.80551	0.934356	RANBP2	2	108719481	108785811	+	12302	protein_coding	RAN binding protein 2 [Source:HGNC Symbol;Acc:HGNC:9848]	-
ENSG00000151062	2616	2642	3290	2726	2306	2219	18.7631	22.4364	25.724	19.4047	18.0546	17.4646	2358.81	2874.16	-0.28493	0.111054	0.421276	CACNA2D4	12	1791957	1918836	-	7639	protein_coding	calcium voltage-gated channel auxiliary subunit alpha2delta 4 [Source:HGNC Symbol;Acc:HGNC:20202]	-
ENSG00000107937	2615	2494	2904	2810	2443	2516	21.9077	24.7387	26.5215	23.3639	22.3415	23.1297	2530.94	2690.25	-0.0879554	0.580867	0.839507	GTPBP4	10	988019	1019936	+	6540	protein_coding	GTP binding protein 4 [Source:HGNC Symbol;Acc:HGNC:21535]	-
ENSG00000105176	2516	2368	2678	3034	2572	2611	25.3778	28.28	29.4462	30.3719	28.3189	28.8991	2674.91	2537.91	0.0759801	0.625803	0.860788	URI1	19	29923644	30016608	+	5432	protein_coding	URI1, prefoldin like chaperone [Source:HGNC Symbol;Acc:HGNC:13236]	-
ENSG00000108604	2588	2532	3070	3026	2381	2175	37.9746	43.9893	49.107	44.0668	38.1374	35.0205	2460.87	2751.54	-0.160885	0.374173	0.716351	SMARCD2	17	63832081	63843065	-	3734	protein_coding	SWI/SNF related, matrix associated, actin dependent regulator of chromatin, subfamily d, member 2 [Source:HGNC Symbol;Acc:HGNC:11107]	-
ENSG00000116679	1976	2866	3257	2710	2474	2455	13.6544	23.4485	24.5346	18.5852	18.6615	18.6153	2490.18	2747.63	-0.141754	0.536128	0.818396	IVNS1ABP	1	185296388	185317329	-	7929	protein_coding	influenza virus NS1A binding protein [Source:HGNC Symbol;Acc:HGNC:16951]	-
ENSG00000140632	2622	2730	2975	2833	2436	2122	26.2633	32.3767	32.4847	28.1628	26.6352	23.3236	2402.44	2802.32	-0.221916	0.204416	0.55692	GLYR1	16	4803203	4847342	-	5470	protein_coding	glyoxylate reductase 1 homolog [Source:HGNC Symbol;Acc:HGNC:24434]	-
ENSG00000198625	3350	1572	1757	2847	2854	3315	16.674	9.26407	9.53328	14.0636	15.5064	18.1056	2950.52	2195.23	0.426288	0.0832624	0.366144	MDM4	1	204516379	204558120	+	11008	protein_coding	MDM4, p53 regulator [Source:HGNC Symbol;Acc:HGNC:6974]	-
ENSG00000101194	2981	1418	1687	2916	3168	3522	29.5834	16.6616	18.2506	28.7201	34.3189	38.3538	3147.17	2001.9	0.652339	0.00665652	0.0946782	SLC17A9	20	62952647	62969585	+	5521	protein_coding	solute carrier family 17 member 9 [Source:HGNC Symbol;Acc:HGNC:16192]	-
ENSG00000096746	2717	1735	2060	3028	2759	3384	27.7062	20.9479	22.8997	30.6447	30.7115	37.8661	2997.24	2161.44	0.471376	0.0113392	0.129895	HNRNPH3	10	68331174	68343191	+	5373	protein_coding	heterogeneous nuclear ribonucleoprotein H3 [Source:HGNC Symbol;Acc:HGNC:5043]	-
ENSG00000109685	1232	3494	3600	3045	2404	1886	3.41331	11.4615	10.8728	8.3727	7.27046	5.73377	2376.72	2862.67	-0.268195	0.440272	0.762798	NSD2	4	1871424	1982207	+	19776	protein_coding	nuclear receptor binding SET domain protein 2 [Source:HGNC Symbol;Acc:HGNC:12766]	HMG
ENSG00000136100	2862	2213	2387	2825	2628	2746	21.5014	19.6849	19.549	21.0634	21.5519	22.6376	2675.48	2490.25	0.103385	0.495801	0.797586	VPS36	13	52412602	52450628	-	7293	protein_coding	vacuolar protein sorting 36 homolog [Source:HGNC Symbol;Acc:HGNC:20312]	-
ENSG00000169180	2317	2577	3002	3070	2550	2139	17.9687	23.6625	25.3792	23.6289	21.5871	18.2027	2518.98	2661.64	-0.0792611	0.687927	0.888048	XPO6	16	28097979	28211920	-	7065	protein_coding	exportin 6 [Source:HGNC Symbol;Acc:HGNC:19733]	-
ENSG00000169021	2388	2894	3429	2679	2104	2154	37.6516	54.0258	58.9375	41.9213	36.2124	37.2673	2254.55	2942.51	-0.384002	0.0611572	0.317939	UQCRFS1	19	29205321	29213541	-	3475	protein_coding	ubiquinol-cytochrome c reductase, Rieske iron-sulfur polypeptide 1 [Source:HGNC Symbol;Acc:HGNC:12587]	-
ENSG00000113384	2324	2968	3149	2952	2259	1992	45.7209	69.1347	67.5346	57.6379	48.5129	43.0032	2335.37	2855.76	-0.289964	0.174819	0.519192	GOLPH3	5	32124704	32174350	-	2785	protein_coding	golgi phosphoprotein 3 [Source:HGNC Symbol;Acc:HGNC:15452]	-
ENSG00000165175	2811	2889	3275	2513	1985	2157	40.6373	49.4499	51.6121	36.0554	31.3247	34.2175	2164.8	3019.27	-0.479789	0.00530361	0.0825166	MID1IP1	X	38801432	38806537	+	3790	protein_coding	MID1 interacting protein 1 [Source:HGNC Symbol;Acc:HGNC:20715]	-
ENSG00000247556	2762	2136	2086	3049	2920	2653	11.9412	10.934	9.83137	13.0826	13.7806	12.5862	2810.71	2330.29	0.270338	0.0940507	0.388064	OIP5-AS1	15	41283990	41309737	+	12673	processed_transcript	OIP5 antisense RNA 1 [Source:HGNC Symbol;Acc:HGNC:43563]	-
ENSG00000143575	2280	2833	3740	2287	2081	2373	57.9684	85.2819	103.658	57.7079	57.7551	66.2045	2201	2991.42	-0.442581	0.0486744	0.283723	HAX1	1	154272511	154275875	+	2155	protein_coding	HCLS1 associated protein X-1 [Source:HGNC Symbol;Acc:HGNC:16915]	-
ENSG00000170638	3363	1989	2337	2571	2550	2755	58.4395	40.9231	44.2704	44.3399	48.3707	52.5333	2574.64	2546.09	0.0158131	0.934477	0.9802	TRABD	22	50185915	50199598	+	3153	protein_coding	TraB domain containing [Source:HGNC Symbol;Acc:HGNC:28805]	-
ENSG00000136108	2031	3314	3240	2679	2100	2176	24.4731	47.2808	42.5598	32.0379	27.6223	28.7721	2260.64	2922.25	-0.370113	0.125404	0.44492	CKAP2	13	52455429	52476628	+	4547	protein_coding	cytoskeleton associated protein 2 [Source:HGNC Symbol;Acc:HGNC:1990]	-
ENSG00000089737	2175	2867	3284	2762	2336	2115	13.7991	21.5364	22.7127	17.3911	16.178	14.7243	2344.75	2818.36	-0.265206	0.220755	0.576108	DDX24	14	94048291	94081245	-	8636	protein_coding	DEAD-box helicase 24 [Source:HGNC Symbol;Acc:HGNC:13266]	-
ENSG00000034510	2610	2550	3496	2601	2164	2111	288.312	333.515	420.987	285.151	260.94	255.884	2236.34	2907.93	-0.378731	0.046309	0.275411	TMSB10	2	84905625	84906675	+	496	protein_coding	thymosin beta 10 [Source:HGNC Symbol;Acc:HGNC:11879]	-
ENSG00000118855	3640	2431	2415	2336	2233	2470	37.7149	29.823	27.2775	24.0214	25.2559	28.0829	2299.87	2818.81	-0.293731	0.113444	0.424842	MFSD1	3	158732198	158829719	+	5288	protein_coding	major facilitator superfamily domain containing 1 [Source:HGNC Symbol;Acc:HGNC:25874]	-
ENSG00000165527	2457	3052	3233	2624	2249	1900	34.8305	51.2262	49.9615	36.9174	34.8021	29.5557	2200.63	2955.57	-0.425284	0.0364374	0.243216	ARF6	14	49893092	49897054	+	3865	protein_coding	ADP ribosylation factor 6 [Source:HGNC Symbol;Acc:HGNC:659]	-
ENSG00000150990	3036	2541	2912	2758	2311	1955	25.135	24.9078	26.2811	22.6613	20.8852	17.7606	2281.04	2839.76	-0.315976	0.0579945	0.311054	DHX37	12	124946825	124989122	-	6618	protein_coding	DEAH-box helicase 37 [Source:HGNC Symbol;Acc:HGNC:17210]	-
ENSG00000253230	2726	1382	1569	3132	3095	3598	36.1118	21.6763	22.658	41.1773	44.7555	52.3019	3214.34	1870.6	0.780675	0.0006445	0.0199604	LINC00599	8	9900064	9905366	-	4136	lincRNA	long intergenic non-protein coding RNA 599 [Source:HGNC Symbol;Acc:HGNC:27231]	-
ENSG00000138363	2867	2502	2858	2588	2369	2316	39.9908	41.3212	43.458	35.8269	36.0711	35.449	2370.59	2755.35	-0.216958	0.143621	0.474828	ATIC	2	215311817	215349773	+	3928	protein_coding	5-aminoimidazole-4-carboxamide ribonucleotide formyltransferase/IMP cyclohydrolase [Source:HGNC Symbol;Acc:HGNC:794]	-
ENSG00000138442	2793	2302	2635	2728	2436	2599	16.8201	16.4141	17.2987	16.3048	16.0139	17.175	2531.57	2584.73	-0.0300178	0.839928	0.948393	WDR12	2	202874782	203014798	-	9098	protein_coding	WD repeat domain 12 [Source:HGNC Symbol;Acc:HGNC:14098]	-
ENSG00000127314	2345	2640	2835	2875	2402	2380	7.58371	10.1087	9.99465	9.22762	8.47958	8.44596	2491.06	2637.16	-0.0819998	0.647261	0.871612	RAP1B	12	68610839	68671901	+	16942	protein_coding	RAP1B, member of RAS oncogene family [Source:HGNC Symbol;Acc:HGNC:9857]	-
ENSG00000167996	4908	2101	2763	2025	1884	1786	132.468	67.141	81.295	54.2432	55.5074	52.8959	1856.25	3205.89	-0.788544	0.00125697	0.0323353	FTH1	11	61959718	61967660	-	2030	protein_coding	ferritin heavy chain 1 [Source:HGNC Symbol;Acc:HGNC:3976]	-
ENSG00000116017	2991	2768	2975	2676	2225	1818	22.7292	24.9051	24.6451	20.1822	18.457	15.1599	2180.74	2929.85	-0.425826	0.0147537	0.150197	ARID3A	19	925781	975934	+	7210	protein_coding	AT-rich interaction domain 3A [Source:HGNC Symbol;Acc:HGNC:3031]	ARID
ENSG00000115902	2521	3385	3742	2333	1841	1606	19.9058	31.646	32.2097	18.2825	15.868	13.9151	1875.11	3267.65	-0.801042	0.000339647	0.012982	SLC1A4	2	64988477	65023865	+	6939	protein_coding	solute carrier family 1 member 4 [Source:HGNC Symbol;Acc:HGNC:10942]	-
ENSG00000139697	2666	2642	2613	2894	2431	2179	13.1311	15.4074	14.03	14.1467	13.0704	11.777	2438.68	2662.22	-0.126323	0.44527	0.764266	SBNO1	12	123289109	123364843	-	11124	protein_coding	strawberry notch homolog 1 [Source:HGNC Symbol;Acc:HGNC:22973]	-
ENSG00000135446	2362	3140	3763	2381	1877	1895	40.8506	64.2987	70.946	40.8687	35.436	35.9634	1999.57	3136.37	-0.649206	0.00362318	0.0641569	CDK4	12	57747727	57756013	-	3168	protein_coding	cyclin dependent kinase 4 [Source:HGNC Symbol;Acc:HGNC:1773]	-
ENSG00000122952	778	3169	3782	3018	2154	2514	17.9255	86.4506	94.9924	69.0119	54.1751	63.5609	2496.68	2665.4	-0.0942933	0.888506	0.966937	ZWINT	10	56357228	56361275	-	2378	protein_coding	ZW10 interacting kinetochore protein [Source:HGNC Symbol;Acc:HGNC:13195]	-
ENSG00000023228	2339	3225	3250	2541	2092	1954	10.4462	17.0535	15.823	11.2628	10.1989	9.57608	2140.72	2988.03	-0.480849	0.0244585	0.197735	NDUFS1	2	206114817	206159603	-	12268	protein_coding	NADH:ubiquinone oxidoreductase core subunit S1 [Source:HGNC Symbol;Acc:HGNC:7707]	-
ENSG00000161970	2950	1400	1798	2294	2789	4163	64.3181	36.1404	42.7343	49.6384	66.3777	99.598	3046.24	2023.06	0.590199	0.0356794	0.240846	RPL26	17	8377516	8383250	-	2513	protein_coding	ribosomal protein L26 [Source:HGNC Symbol;Acc:HGNC:10327]	-
ENSG00000122545	2082	2568	2781	2924	2345	2687	10.4597	15.2752	15.2305	14.579	12.8601	14.8129	2590.64	2511.76	0.0448318	0.82139	0.941795	2022-09-07	7	35800932	35907105	+	10906	protein_coding	septin 7 [Source:HGNC Symbol;Acc:HGNC:1717]	-
ENSG00000115241	1681	3373	4129	2516	1903	1784	22.5079	53.4735	60.2682	33.4343	27.8144	26.2118	2012.06	3134.48	-0.639365	0.0339557	0.235176	PPM1G	2	27381194	27409687	-	4092	protein_coding	protein phosphatase, Mg2+/Mn2+ dependent 1G [Source:HGNC Symbol;Acc:HGNC:9278]	-
ENSG00000005810	3044	2684	2223	2717	2736	1980	10.4598	10.9198	8.32711	9.26578	10.2626	7.46582	2419.86	2663.02	-0.138087	0.478827	0.785833	MYCBP2	13	77044655	77327050	-	15945	protein_coding	MYC binding protein 2, E3 ubiquitin protein ligase [Source:HGNC Symbol;Acc:HGNC:23386]	-
ENSG00000065548	2322	2520	2698	2618	2443	2777	40.7114	52.3128	51.5669	45.555	46.7562	53.4272	2560.47	2540.31	0.0115208	0.948344	0.985125	ZC3H15	2	186486156	186509363	+	3125	protein_coding	zinc finger CCCH-type containing 15 [Source:HGNC Symbol;Acc:HGNC:29528]	-
ENSG00000100811	2628	2570	2845	2880	2345	2097	16.5125	19.1194	19.487	17.9594	16.0839	14.4584	2377.76	2702.16	-0.184307	0.280998	0.634787	YY1	14	100238298	100282792	+	8720	protein_coding	YY1 transcription factor [Source:HGNC Symbol;Acc:HGNC:12856]	zf-C2H2
ENSG00000160796	1990	2131	2320	3317	2927	2664	11.1043	14.0791	14.1124	18.3694	17.8288	16.3119	2898.71	2169.24	0.418456	0.0158126	0.15536	NBEAL2	3	46979683	47009703	+	9819	protein_coding	neurobeachin like 2 [Source:HGNC Symbol;Acc:HGNC:31928]	-
ENSG00000198040	1834	914	946	3447	3952	4256	10.5552	6.22826	5.93517	19.6889	24.8282	26.8783	3821.22	1215.94	1.65147	2.02158e-11	1.2138e-08	ZNF84	12	133037292	133063304	+	9520	protein_coding	zinc finger protein 84 [Source:HGNC Symbol;Acc:HGNC:13159]	zf-C2H2
ENSG00000129968	3039	2692	3385	2140	1969	2121	27.1229	28.4469	32.9337	18.9554	19.1829	20.7721	2033.22	3054.59	-0.587226	0.000323438	0.01261	ABHD17A	19	1876810	1885547	-	6139	protein_coding	abhydrolase domain containing 17A [Source:HGNC Symbol;Acc:HGNC:28756]	-
ENSG00000117450	2742	2861	3262	2348	1935	2190	98.7089	121.944	128.011	83.8881	76.0383	86.51	2108.7	2983.44	-0.500483	0.00412314	0.0695036	PRDX1	1	45511036	45523047	-	1522	protein_coding	peroxiredoxin 1 [Source:HGNC Symbol;Acc:HGNC:9352]	-
ENSG00000140400	3251	1447	1909	2584	3101	3034	19.484	10.268	12.4722	15.3698	20.2874	19.9531	2858.19	2170.19	0.396941	0.108624	0.416197	MAN2C1	15	75355207	75368630	-	9142	protein_coding	mannosidase alpha class 2C member 1 [Source:HGNC Symbol;Acc:HGNC:6827]	-
ENSG00000178464	2977	1986	2330	2241	2678	3109	252.885	199.746	215.762	188.929	248.323	289.8	2636.45	2423.74	0.121103	0.555471	0.828349	RPL10P16	19	12643275	12643919	-	645	processed_pseudogene	ribosomal protein L10 pseudogene 16 [Source:HGNC Symbol;Acc:HGNC:36882]	-
ENSG00000095015	2444	2605	2334	3142	2539	2216	17.3545	21.9015	18.0671	22.1427	19.6805	17.2669	2563.31	2486.66	0.0440603	0.808847	0.935733	MAP3K1	5	56815574	56896152	+	7716	protein_coding	mitogen-activated protein kinase kinase kinase 1 [Source:HGNC Symbol;Acc:HGNC:6848]	-
ENSG00000182054	1421	3664	4209	2579	1770	1637	27.6677	84.4673	89.3375	49.8361	37.6197	34.9753	1936.92	3187.39	-0.718424	0.035376	0.240203	IDH2	15	90083045	90102504	-	2814	protein_coding	isocitrate dehydrogenase (NADP(+)) 2, mitochondrial [Source:HGNC Symbol;Acc:HGNC:5383]	-
ENSG00000179950	2486	2873	3482	2581	1907	1924	25.1122	34.3616	38.3432	25.8753	21.0279	21.3266	2080.6	2982.83	-0.519457	0.0114418	0.130399	PUF60	8	143816344	143829859	-	5424	protein_coding	poly(U) binding splicing factor 60 [Source:HGNC Symbol;Acc:HGNC:17042]	-
ENSG00000136051	3020	2219	2071	2775	2595	2557	21.4948	18.6998	16.0687	19.6021	20.1616	19.9705	2585.21	2434.99	0.0862369	0.617214	0.856182	WASHC4	12	105107324	105169134	+	7698	protein_coding	WASH complex subunit 4 [Source:HGNC Symbol;Acc:HGNC:29174]	-
ENSG00000116406	2863	2471	2430	2637	2344	2491	20.1005	20.5406	18.5981	18.3742	17.9641	19.1908	2436.32	2599.09	-0.0932941	0.537765	0.819459	EDEM3	1	184690231	184754913	-	7804	protein_coding	ER degradation enhancing alpha-mannosidase like protein 3 [Source:HGNC Symbol;Acc:HGNC:16787]	-
ENSG00000156802	1065	3566	3469	2737	2212	2175	8.19776	32.4998	29.1089	20.909	18.5863	18.3712	2315.69	2793.5	-0.27056	0.633302	0.863918	ATAD2	8	123319850	123416350	-	7118	protein_coding	ATPase family, AAA domain containing 2 [Source:HGNC Symbol;Acc:HGNC:30123]	-
ENSG00000123200	2540	2755	2661	2716	2503	2042	13.5575	17.4109	15.4834	14.3876	14.5837	11.9601	2362.16	2680.74	-0.18231	0.307796	0.660298	ZC3H13	13	45954465	46052759	-	10265	protein_coding	zinc finger CCCH-type containing 13 [Source:HGNC Symbol;Acc:HGNC:20368]	-
ENSG00000099901	1823	2998	3459	2469	2036	2430	21.6103	42.0784	44.6992	29.0474	26.3459	31.6092	2260.77	2816.47	-0.316905	0.218983	0.574052	RANBP1	22	20115938	20127357	+	4622	protein_coding	RAN binding protein 1 [Source:HGNC Symbol;Acc:HGNC:9847]	-
ENSG00000136238	2322	2650	3143	2635	2222	2242	40.8552	55.2058	60.2844	46.0128	42.6767	43.2866	2310.52	2737.15	-0.244271	0.201762	0.553247	RAC1	7	6374523	6403977	+	3114	protein_coding	Rac family small GTPase 1 [Source:HGNC Symbol;Acc:HGNC:9801]	-
ENSG00000165629	2202	2604	2822	2626	2239	2715	51.8694	72.6254	72.4647	61.3906	57.5719	70.1774	2473.36	2575.62	-0.0582855	0.764921	0.921485	ATP5F1C	10	7788129	7807815	+	2326	protein_coding	ATP synthase F1 subunit gamma [Source:HGNC Symbol;Acc:HGNC:833]	-
ENSG00000121060	3022	2597	2645	2762	2274	1905	17.4272	17.7321	16.6278	15.8078	14.3149	12.0549	2252.92	2766.22	-0.295984	0.0830527	0.365801	TRIM25	17	56836387	56914080	-	9501	protein_coding	tripartite motif containing 25 [Source:HGNC Symbol;Acc:HGNC:12932]	-
ENSG00000101152	2933	2733	3034	2497	2135	1870	30.3953	33.5342	34.2756	25.6818	24.1521	21.2652	2113.33	2919.03	-0.465801	0.00441499	0.0725509	DNAJC5	20	63895182	63936031	+	5287	protein_coding	DnaJ heat shock protein family (Hsp40) member C5 [Source:HGNC Symbol;Acc:HGNC:16235]	-
ENSG00000174718	3359	2627	2705	2127	2212	2167	27.6919	25.6423	24.3101	17.403	19.9063	19.6036	2126.5	2901.11	-0.448281	0.00489564	0.0784453	KIAA1551	12	31959370	31993107	+	6646	protein_coding	KIAA1551 [Source:HGNC Symbol;Acc:HGNC:25559]	-
ENSG00000104365	3015	2030	2191	2725	2636	2596	14.6955	11.7152	11.6417	13.1819	14.0251	13.8847	2596.89	2404.82	0.110638	0.515914	0.809174	IKBKB	8	42271302	42332653	+	11241	protein_coding	inhibitor of nuclear factor kappa B kinase subunit beta [Source:HGNC Symbol;Acc:HGNC:5960]	-
ENSG00000184840	2292	2544	3176	2568	2161	2441	51.4669	67.6371	77.7445	57.2298	52.9701	60.1471	2336.79	2700.33	-0.208473	0.28626	0.639939	TMED9	5	177592158	177596124	+	2440	protein_coding	transmembrane p24 trafficking protein 9 [Source:HGNC Symbol;Acc:HGNC:24878]	-
ENSG00000168010	2069	1946	2331	2997	2873	2956	13.1555	14.6502	16.1572	18.9124	19.9409	20.6246	2881.42	2129.79	0.436129	0.0073569	0.100874	ATG16L2	11	72814308	72843674	+	8617	protein_coding	autophagy related 16 like 2 [Source:HGNC Symbol;Acc:HGNC:25464]	-
ENSG00000183207	2728	2790	3728	2221	1824	1879	40.7269	49.3169	60.6721	32.9078	29.7252	30.7821	1927.43	3109.71	-0.689973	0.000327449	0.0126391	RUVBL2	19	48993448	49015995	+	3670	protein_coding	RuvB like AAA ATPase 2 [Source:HGNC Symbol;Acc:HGNC:10475]	-
ENSG00000124789	2249	2739	2653	2890	2496	2141	20.435	29.4667	26.2784	26.0614	24.7567	21.347	2446.47	2582.58	-0.0778481	0.687781	0.888048	NUP153	6	17615035	17706834	-	6030	protein_coding	nucleoporin 153 [Source:HGNC Symbol;Acc:HGNC:8062]	-
ENSG00000197102	3237	2987	2988	2504	2041	1410	4.81266	5.25813	4.84282	3.69479	3.31244	2.30036	1928.38	3089.86	-0.679959	0.000950648	0.0266029	DYNC1H1	14	101964510	102056443	+	36852	protein_coding	dynein cytoplasmic 1 heavy chain 1 [Source:HGNC Symbol;Acc:HGNC:2961]	-
ENSG00000186480	2019	2919	3014	3423	1874	1914	30.3073	51.8799	49.3207	50.9954	30.7074	31.5272	2323.53	2698.61	-0.215607	0.41167	0.741753	INSIG1	7	155297776	155310235	+	3650	protein_coding	insulin induced gene 1 [Source:HGNC Symbol;Acc:HGNC:6083]	-
ENSG00000108405	3123	1383	1674	2740	3076	3160	43.1008	22.599	25.1851	37.5298	46.3406	47.8557	2940.07	2028.51	0.535081	0.0330685	0.231347	P2RX1	17	3896592	3916500	-	3970	protein_coding	purinergic receptor P2X 1 [Source:HGNC Symbol;Acc:HGNC:8533]	-
ENSG00000115128	1973	1258	1462	3211	3156	4089	90.3101	68.178	72.9512	145.869	157.692	205.381	3424.97	1557.49	1.13654	1.74198e-08	3.88712e-06	SF3B6	2	24067584	24076443	-	1197	protein_coding	splicing factor 3b subunit 6 [Source:HGNC Symbol;Acc:HGNC:30096]	-
ENSG00000188229	1295	2554	3328	3244	2539	2176	33.6113	78.4856	94.1617	83.5621	71.935	61.9737	2580.98	2447.91	0.0765657	0.803324	0.933224	TUBB4B	9	137241213	137243707	+	2111	protein_coding	tubulin beta 4B class IVb [Source:HGNC Symbol;Acc:HGNC:20771]	-
ENSG00000139746	2741	1978	1890	2797	2729	3000	14.837	12.677	11.1526	15.026	16.1251	17.8193	2786.73	2200.38	0.340633	0.057146	0.308805	RBM26	13	79311824	79406477	-	10122	protein_coding	RNA binding motif protein 26 [Source:HGNC Symbol;Acc:HGNC:20327]	-
ENSG00000099797	2258	2771	3411	2662	2063	1965	20.9051	30.3752	34.4259	24.4596	20.8492	19.9629	2171.68	2851.56	-0.392723	0.0688449	0.336306	TECR	19	14517085	14565980	+	5918	protein_coding	trans-2,3-enoyl-CoA reductase [Source:HGNC Symbol;Acc:HGNC:4551]	-
ENSG00000047849	2817	2631	2882	2801	2331	1665	10.3289	11.422	11.5195	10.1928	9.32976	6.69905	2202.88	2795.05	-0.343306	0.0831413	0.366015	MAP4	3	47850690	48089272	-	14943	protein_coding	microtubule associated protein 4 [Source:HGNC Symbol;Acc:HGNC:6862]	-
ENSG00000118046	2733	2381	2937	2648	2199	2224	17.3332	17.8794	20.3058	16.6675	15.224	15.4778	2300.67	2696.47	-0.228934	0.150235	0.485431	STK11	19	1177558	1228435	+	8639	protein_coding	serine/threonine kinase 11 [Source:HGNC Symbol;Acc:HGNC:11389]	-
ENSG00000160679	2388	2612	3145	2592	2153	2211	23.2603	30.1237	33.3947	25.057	22.8922	23.6321	2263.69	2744.29	-0.277578	0.136587	0.465417	CHTOP	1	153633982	153646306	+	5625	protein_coding	chromatin target of PRMT1 [Source:HGNC Symbol;Acc:HGNC:24511]	-
ENSG00000133169	3077	1901	2351	2252	2603	2911	195.127	142.733	162.524	141.733	180.188	202.565	2547.67	2430.59	0.0675759	0.739407	0.908661	BEX1	X	103062651	103064240	-	864	protein_coding	brain expressed X-linked 1 [Source:HGNC Symbol;Acc:HGNC:1036]	-
ENSG00000140319	2197	2417	2884	2508	2280	2790	60.037	78.2023	85.9132	68.0189	68.0121	83.6617	2476.42	2526.7	-0.028905	0.882988	0.964474	SRP14	15	40035739	40039188	-	2005	protein_coding	signal recognition particle 14 [Source:HGNC Symbol;Acc:HGNC:11299]	-
ENSG00000124126	2922	3240	3494	2083	1899	1432	21.6552	28.4303	28.2281	15.3209	15.3628	11.6455	1759.37	3255.01	-0.887405	6.03693e-06	0.000580397	PREX1	20	48624252	48827883	-	7393	protein_coding	phosphatidylinositol-3,4,5-trisphosphate dependent Rac exchange factor 1 [Source:HGNC Symbol;Acc:HGNC:32594]	-
ENSG00000100055	2691	2303	2818	2571	2478	2183	23.9313	24.2494	27.3193	22.6917	24.0556	21.3029	2357.09	2615.12	-0.149861	0.344745	0.692655	CYTH4	22	37282027	37315345	+	6161	protein_coding	cytohesin 4 [Source:HGNC Symbol;Acc:HGNC:9505]	-
ENSG00000141524	2855	2026	2497	2816	2407	2438	18.0443	15.161	17.204	17.6636	16.6063	16.9084	2494.31	2456.83	0.0217198	0.891011	0.967774	TMC6	17	78110458	78132407	-	8669	protein_coding	transmembrane channel like 6 [Source:HGNC Symbol;Acc:HGNC:18021]	-
ENSG00000110713	2475	2860	2952	2588	2237	1926	13.6907	18.7313	17.8009	14.2078	13.5076	11.6907	2194.38	2796.73	-0.349686	0.0626354	0.321506	NUP98	11	3671083	3797792	-	9905	protein_coding	nucleoporin 98 [Source:HGNC Symbol;Acc:HGNC:8068]	-
ENSG00000132466	2404	2744	2286	2908	2605	2085	10.938	14.7823	11.3385	13.1314	12.9382	10.4098	2469.69	2508.92	-0.0224856	0.907409	0.972045	ANKRD17	4	73073376	73258798	-	12042	protein_coding	ankyrin repeat domain 17 [Source:HGNC Symbol;Acc:HGNC:23575]	-
ENSG00000198931	2831	2509	3064	2444	2019	2156	86.0295	90.2739	101.501	73.7093	66.974	71.8936	2154.8	2815.99	-0.386009	0.0155516	0.154052	APRT	16	88809339	88811944	-	1803	protein_coding	adenine phosphoribosyltransferase [Source:HGNC Symbol;Acc:HGNC:626]	-
ENSG00000164062	2131	2856	3360	2580	2136	1947	25.0071	39.6818	42.9828	30.0478	27.3617	25.0714	2165.07	2826.31	-0.384289	0.0855877	0.369896	APEH	3	49674002	49683963	+	4669	protein_coding	acylaminoacyl-peptide hydrolase [Source:HGNC Symbol;Acc:HGNC:586]	-
ENSG00000111361	2675	2308	2663	2537	2374	2444	40.4091	41.2806	43.8533	38.0355	39.147	40.5126	2399.94	2559.97	-0.0931437	0.534644	0.818124	EIF2B1	12	123620406	123633766	-	3627	protein_coding	eukaryotic translation initiation factor 2B subunit alpha [Source:HGNC Symbol;Acc:HGNC:3257]	-
ENSG00000185825	2468	2319	3001	2622	2211	2375	38.2741	42.5809	50.7343	40.3558	37.4292	40.4163	2347.8	2613.72	-0.154707	0.373208	0.715942	BCAP31	X	153700492	153724746	-	3533	protein_coding	B cell receptor associated protein 31 [Source:HGNC Symbol;Acc:HGNC:16695]	-
ENSG00000121579	2293	2583	2760	2847	2351	2151	19.5205	26.0355	25.6137	24.054	21.8475	20.0938	2387.94	2575.17	-0.108648	0.555416	0.828349	NAA50	3	113716460	113746300	-	6436	protein_coding	N(alpha)-acetyltransferase 50, NatE catalytic subunit [Source:HGNC Symbol;Acc:HGNC:29533]	-
ENSG00000182004	2038	2152	2719	2493	2531	3047	75.7548	94.7114	110.177	91.969	102.698	124.283	2643.11	2325.66	0.184628	0.365405	0.709059	SNRPE	1	203861603	203870550	+	1474	protein_coding	small nuclear ribonucleoprotein polypeptide E [Source:HGNC Symbol;Acc:HGNC:11161]	-
ENSG00000123505	2184	2596	2527	2835	2324	2511	17.0289	23.9658	21.479	21.9381	19.7803	21.4839	2496.88	2468.1	0.0169841	0.926296	0.977309	AMD1	6	110874770	110895713	+	7027	protein_coding	adenosylmethionine decarboxylase 1 [Source:HGNC Symbol;Acc:HGNC:457]	-
ENSG00000101057	723	4439	5174	2018	1315	1306	14.2648	103.697	111.283	39.515	28.3215	28.2751	1500.54	3579.08	-1.25407	0.118464	0.43274	MYBL2	20	43667019	43716496	+	2777	protein_coding	MYB proto-oncogene like 2 [Source:HGNC Symbol;Acc:HGNC:7548]	MYB
ENSG00000114738	1908	2421	2777	3232	2462	2174	26.6615	40.0549	42.3017	44.822	37.5541	33.3349	2550.74	2403.2	0.0862203	0.694938	0.890776	MAPKAPK3	3	50611520	50649297	+	3921	protein_coding	mitogen-activated protein kinase-activated protein kinase 3 [Source:HGNC Symbol;Acc:HGNC:6888]	-
ENSG00000099341	2334	2799	3277	2356	2058	2146	41.1853	58.4788	63.0368	41.2601	39.6415	41.5533	2137.63	2840.18	-0.409805	0.0384581	0.250906	PSMD8	19	38374536	38383824	+	3105	protein_coding	proteasome 26S subunit, non-ATPase 8 [Source:HGNC Symbol;Acc:HGNC:9566]	-
ENSG00000184428	4297	2058	2356	2094	2120	2030	36.5524	20.7276	21.8475	17.6783	19.6856	18.9487	2039.17	2865.33	-0.490971	0.0354346	0.240203	TOP1MT	8	143304384	143359979	-	6441	protein_coding	DNA topoisomerase I mitochondrial [Source:HGNC Symbol;Acc:HGNC:29787]	-
ENSG00000105197	2556	2663	3275	2290	2028	2139	20.2639	24.997	28.3041	18.0182	17.5506	18.6083	2105	2858.3	-0.441223	0.0143906	0.147976	TIMM50	19	39480412	39493785	+	6911	protein_coding	translocase of inner mitochondrial membrane 50 [Source:HGNC Symbol;Acc:HGNC:23656]	-
ENSG00000145833	2496	2607	2593	2422	2286	2542	14.8294	18.3389	16.7941	14.2812	14.8258	16.5725	2368.32	2590.38	-0.129195	0.443031	0.764109	DDX46	5	134758771	134855133	+	9222	protein_coding	DEAD-box helicase 46 [Source:HGNC Symbol;Acc:HGNC:18681]	-
ENSG00000104969	2021	2702	3254	2866	2055	2040	29.1321	46.1153	51.1327	41.0011	32.3355	32.2678	2256.7	2700.67	-0.258859	0.264814	0.620091	SGTA	19	2754714	2783371	-	3801	protein_coding	small glutamine rich tetratricopeptide repeat containing alpha [Source:HGNC Symbol;Acc:HGNC:10819]	-
ENSG00000143702	2224	2674	2274	3002	2562	2192	11.1394	15.8577	12.4163	14.9228	14.0077	12.0476	2520.14	2423.91	0.0564534	0.771207	0.92384	CEP170	1	243124428	243255348	-	10939	protein_coding	centrosomal protein 170 [Source:HGNC Symbol;Acc:HGNC:28920]	-
ENSG00000170759	2366	2811	2658	2787	2314	1987	22.0578	31.0286	27.0133	25.7868	23.5491	20.3273	2301.73	2646.56	-0.201125	0.296406	0.649193	KIF5B	10	32009010	32056431	-	5877	protein_coding	kinesin family member 5B [Source:HGNC Symbol;Acc:HGNC:6324]	-
ENSG00000104980	2682	2556	3082	2360	2114	2119	30.0629	33.9224	37.66	26.2541	25.8666	26.0637	2148.56	2793.27	-0.378497	0.0204206	0.179278	TIMM44	19	7926718	7943920	-	4888	protein_coding	translocase of inner mitochondrial membrane 44 [Source:HGNC Symbol;Acc:HGNC:17316]	-
ENSG00000124207	1598	2763	2880	3013	2171	2471	23.0408	47.1688	45.2677	43.1154	34.1698	39.0954	2486.33	2467.03	0.011495	0.964693	0.989227	CSE1L	20	49046246	49096960	+	3800	protein_coding	chromosome segregation 1 like [Source:HGNC Symbol;Acc:HGNC:2431]	-
ENSG00000141968	2620	2583	3081	2617	2076	1919	33.3451	38.9232	42.7462	33.0558	28.8416	26.8002	2146.74	2783.69	-0.374646	0.0356772	0.240846	VAV1	19	6772714	6857366	+	4305	protein_coding	vav guanine nucleotide exchange factor 1 [Source:HGNC Symbol;Acc:HGNC:12657]	-
ENSG00000150459	2590	2556	2790	2427	2126	2396	41.7865	48.8259	49.07	38.8614	37.4422	42.4186	2266.7	2666.88	-0.234462	0.149548	0.484409	SAP18	13	21140514	21149084	+	3396	protein_coding	Sin3A associated protein 18 [Source:HGNC Symbol;Acc:HGNC:10530]	-
ENSG00000090615	3477	2248	2379	2406	2225	2130	18.0591	13.8243	13.4698	12.4023	12.6149	12.1396	2203.66	2689.77	-0.287761	0.107722	0.414136	GOLGA3	12	132768909	132828858	-	10549	protein_coding	golgin A3 [Source:HGNC Symbol;Acc:HGNC:4426]	-
ENSG00000115944	2275	2242	2597	2711	2455	2580	22.2387	25.9488	27.6742	26.3009	26.1964	27.6746	2526.34	2390.52	0.0798358	0.626247	0.860843	COX7A2L	2	42333546	42425088	-	5605	protein_coding	cytochrome c oxidase subunit 7A2 like [Source:HGNC Symbol;Acc:HGNC:2289]	-
ENSG00000126602	2543	2769	3013	2501	2011	2022	26.6561	34.3659	34.4291	26.0182	23.0105	23.2576	2124.24	2804.97	-0.40081	0.0236706	0.193906	TRAP1	16	3651639	3717597	-	5227	protein_coding	TNF receptor associated protein 1 [Source:HGNC Symbol;Acc:HGNC:16264]	-
ENSG00000091483	1661	2942	3426	2596	1945	2285	42.4868	89.1006	95.5316	65.9025	54.3083	64.1363	2219.99	2735.07	-0.300828	0.270347	0.625053	FH	1	241497603	241519761	-	2142	protein_coding	fumarate hydratase [Source:HGNC Symbol;Acc:HGNC:3700]	-
ENSG00000214022	3574	2098	2460	2416	2285	2017	42.121	29.2754	31.6049	28.2588	29.3963	26.0845	2188.7	2692.14	-0.298883	0.118165	0.432048	REPIN1	7	150368189	150374044	+	4649	protein_coding	replication initiator 1 [Source:HGNC Symbol;Acc:HGNC:17922]	zf-C2H2
ENSG00000100664	3028	2112	2169	2582	2576	2379	19.5068	16.1093	15.2323	16.5082	18.115	16.8173	2459.65	2431.34	0.0165133	0.92302	0.977309	EIF5	14	103333544	103345025	+	8505	protein_coding	eukaryotic translation initiation factor 5 [Source:HGNC Symbol;Acc:HGNC:3299]	-
ENSG00000274536	1898	1137	1319	2793	3178	4517	57.2958	40.6388	43.4058	83.6779	104.723	149.627	3449.25	1442.24	1.25765	1.90651e-07	3.10247e-05	AL034397.3	X	66015461	66020422	+	1815	antisense	novel transcript, antisense VSIG4	-
ENSG00000178927	2534	2223	2553	2698	2403	2431	19.1925	19.9351	21.0791	20.2806	19.8674	20.2043	2454.52	2448.6	0.00353034	0.981147	0.994314	CYBC1	17	82442589	82450829	-	7234	protein_coding	cytochrome b-245 chaperone 1 [Source:HGNC Symbol;Acc:HGNC:28672]	-
ENSG00000270647	2134	2474	3115	2849	2237	2024	19.7872	27.1608	31.4864	26.2177	22.6422	20.5937	2307.3	2605.65	-0.175222	0.407696	0.738759	TAF15	17	35713791	35864615	+	5909	protein_coding	TATA-box binding protein associated factor 15 [Source:HGNC Symbol;Acc:HGNC:11547]	-
ENSG00000108946	2596	2256	2335	2803	2432	2405	20.8526	21.456	20.4465	22.3456	21.3246	21.1984	2487.58	2406.53	0.0478604	0.746416	0.912241	PRKAR1A	17	68511780	68551319	+	6821	protein_coding	protein kinase cAMP-dependent type I regulatory subunit alpha [Source:HGNC Symbol;Acc:HGNC:9388]	-
ENSG00000099995	2545	2764	3042	2655	2171	1646	22.0321	28.3309	28.708	22.8111	20.5159	15.6362	2098.03	2813.5	-0.423099	0.0380386	0.249624	SF3A1	22	30331988	30356947	-	6329	protein_coding	splicing factor 3a subunit 1 [Source:HGNC Symbol;Acc:HGNC:10765]	-
ENSG00000171603	2682	2342	2694	2946	2234	1924	25.8574	26.7342	28.3139	28.1885	23.511	20.3547	2302.14	2584.94	-0.166983	0.353725	0.698199	CLSTN1	1	9729026	9824526	-	5683	protein_coding	calsyntenin 1 [Source:HGNC Symbol;Acc:HGNC:17447]	-
ENSG00000197226	2790	2453	2579	2648	2251	2097	13.3239	13.8701	13.4262	12.5504	11.7345	10.989	2275.23	2620.07	-0.203475	0.183653	0.531959	TBC1D9B	5	179862066	179907859	-	11473	protein_coding	TBC1 domain family member 9B [Source:HGNC Symbol;Acc:HGNC:29097]	-
ENSG00000005893	2642	2422	2243	2631	2391	2479	26.1954	28.4329	24.2436	25.8897	25.8782	26.9713	2446.23	2450.35	-0.00236205	0.987907	0.996812	LAMP2	X	120427827	120469365	-	5526	protein_coding	lysosomal associated membrane protein 2 [Source:HGNC Symbol;Acc:HGNC:6501]	-
ENSG00000104131	2571	2347	2752	2598	2252	2277	44.0894	47.654	51.4466	44.2166	42.1564	42.8479	2321.12	2572.05	-0.147997	0.34083	0.689448	EIF3J	15	44537057	44563029	+	3195	protein_coding	eukaryotic translation initiation factor 3 subunit J [Source:HGNC Symbol;Acc:HGNC:3270]	-
ENSG00000023892	2231	2191	2580	2929	2385	2479	48.0303	55.8486	60.5496	62.5818	56.0488	58.5633	2535.31	2352.66	0.108041	0.519672	0.810781	DEF6	6	35297852	35321771	+	2545	protein_coding	DEF6, guanine nucleotide exchange factor [Source:HGNC Symbol;Acc:HGNC:2760]	-
ENSG00000177889	2149	2569	2786	2630	2239	2416	18.782	26.5842	26.5437	22.8126	21.361	23.1705	2373.52	2534.44	-0.094429	0.619472	0.857423	UBE2N	12	93405673	93442262	-	6269	protein_coding	ubiquitin conjugating enzyme E2 N [Source:HGNC Symbol;Acc:HGNC:12492]	-
ENSG00000108651	2419	2515	3184	2224	2092	2350	20.5485	25.2951	29.4844	18.7496	19.3985	21.9051	2177.66	2731.56	-0.326891	0.0843521	0.367914	UTP6	17	31860899	31901765	-	6450	protein_coding	UTP6, small subunit processome component [Source:HGNC Symbol;Acc:HGNC:18279]	-
ENSG00000178921	2623	2678	2955	2668	2123	1716	22.2091	26.8471	27.275	22.4198	19.6221	15.9435	2109.52	2776.95	-0.39635	0.0383959	0.250814	PFAS	17	8247618	8270491	+	6471	protein_coding	phosphoribosylformylglycinamidine synthase [Source:HGNC Symbol;Acc:HGNC:8863]	-
ENSG00000136813	2661	2685	2920	2530	2099	1863	17.2561	20.6156	20.6422	16.2829	14.8584	13.257	2108.95	2779.46	-0.398055	0.0209278	0.180993	ECPAS	9	111360692	111484745	-	8449	protein_coding	Ecm29 proteasome adaptor and scaffold [Source:HGNC Symbol;Acc:HGNC:29020]	-
ENSG00000088930	2308	2840	2928	2629	2075	1968	36.7925	53.6039	50.8828	41.5937	36.1081	34.4257	2166.64	2729.94	-0.333135	0.092008	0.384039	XRN2	20	21303304	21389827	+	3437	protein_coding	5'-3' exoribonuclease 2 [Source:HGNC Symbol;Acc:HGNC:12836]	-
ENSG00000204264	2119	1989	2583	3029	2485	2537	38.7389	43.0532	51.4774	54.9578	49.5913	50.8945	2619.11	2245.5	0.222168	0.204664	0.556955	PSMB8	6	32840717	32844703	-	2997	protein_coding	proteasome subunit beta 8 [Source:HGNC Symbol;Acc:HGNC:9545]	-
ENSG00000109111	2879	2564	2862	2439	2229	1714	14.8532	15.6621	16.0962	12.4883	12.5531	9.70338	2074.48	2783	-0.423771	0.0148732	0.150856	SUPT6H	17	28662091	28702684	+	10620	protein_coding	SPT6 homolog, histone chaperone [Source:HGNC Symbol;Acc:HGNC:11470]	-
ENSG00000197601	2665	2223	2322	2501	2445	2527	19.4662	19.2255	18.4894	18.1306	19.4951	20.2546	2440.87	2411.38	0.0174512	0.90841	0.972045	FAR1	11	13668670	13732346	+	7501	protein_coding	fatty acyl-CoA reductase 1 [Source:HGNC Symbol;Acc:HGNC:26222]	-
ENSG00000115310	2341	2470	2676	2751	2270	2164	19.3052	24.1171	24.0567	22.5153	20.4344	19.5823	2335.75	2520.54	-0.109609	0.525122	0.814287	RTN4	2	54972187	55112621	-	6644	protein_coding	reticulon 4 [Source:HGNC Symbol;Acc:HGNC:14085]	-
ENSG00000149428	3989	2016	2422	2028	2268	1938	28.4063	16.9979	18.8019	14.3328	17.6302	15.1439	2037.66	2777.3	-0.44704	0.0455309	0.273587	HYOU1	11	119044189	119057202	-	7694	protein_coding	hypoxia up-regulated 1 [Source:HGNC Symbol;Acc:HGNC:16931]	-
ENSG00000074370	1791	2684	3430	2844	2062	1850	14.2361	25.2599	29.7211	22.4356	17.8915	16.1362	2188.11	2682.36	-0.293591	0.263785	0.619678	ATP2A3	17	3923870	3964464	-	6893	protein_coding	ATPase sarcoplasmic/endoplasmic reticulum Ca2+ transporting 3 [Source:HGNC Symbol;Acc:HGNC:813]	-
ENSG00000165733	2678	2246	2432	2635	2306	2348	18.9254	18.7931	18.7358	18.4811	17.7892	18.2081	2374.59	2460.71	-0.0513852	0.725726	0.903826	BMS1	10	42782801	42834937	+	7753	protein_coding	BMS1, ribosome biogenesis factor [Source:HGNC Symbol;Acc:HGNC:23505]	-
ENSG00000197448	2508	2074	2318	2534	2436	2755	32.5009	31.8223	32.746	32.5903	34.4594	39.1763	2525	2307.34	0.129949	0.413736	0.743914	GSTK1	7	143244093	143270854	+	4228	protein_coding	glutathione S-transferase kappa 1 [Source:HGNC Symbol;Acc:HGNC:16906]	-
ENSG00000100029	2712	2626	3101	2299	1886	1980	32.6072	37.3829	40.6445	27.4332	24.753	26.123	2006.26	2834.43	-0.4984	0.00266525	0.0526034	PES1	22	30576625	30607083	-	4557	protein_coding	pescadillo ribosomal biogenesis factor 1 [Source:HGNC Symbol;Acc:HGNC:8848]	-
ENSG00000182979	2486	2469	2793	2665	2043	2143	19.5533	22.993	23.9479	20.8032	17.5409	18.4959	2226.04	2604.13	-0.226113	0.184392	0.532059	MTA1	14	105419820	105470729	+	6966	protein_coding	metastasis associated 1 [Source:HGNC Symbol;Acc:HGNC:7410]	zf-GATA
ENSG00000011028	1852	2279	2804	3266	2303	2088	14.7918	21.5515	24.4137	25.8886	20.0787	18.2997	2478.6	2343.23	0.0812825	0.722518	0.903206	MRC2	17	62627401	62693597	+	6860	protein_coding	mannose receptor C type 2 [Source:HGNC Symbol;Acc:HGNC:16875]	-
ENSG00000136731	2710	2529	2588	2520	2302	1937	13.0832	14.456	13.6203	12.0742	12.1315	10.2615	2199.17	2626.17	-0.25586	0.113534	0.424857	UGGT1	2	128091200	128195677	+	11349	protein_coding	UDP-glucose glycoprotein glucosyltransferase 1 [Source:HGNC Symbol;Acc:HGNC:15663]	-
ENSG00000117593	1736	1737	1886	3409	3158	2653	12.7878	15.1496	15.1448	24.9223	25.3935	21.4446	3000.79	1801.56	0.736305	1.34669e-05	0.00107127	DARS2	1	173824568	173858808	+	7438	protein_coding	aspartyl-tRNA synthetase 2, mitochondrial [Source:HGNC Symbol;Acc:HGNC:25538]	-
ENSG00000129933	2555	2488	2815	2520	2168	2024	12.5607	14.482	15.0861	12.2952	11.6344	10.9186	2183.52	2639.7	-0.273545	0.0937171	0.387822	MAU2	19	19320681	19358755	+	11145	protein_coding	MAU2 sister chromatid cohesion factor [Source:HGNC Symbol;Acc:HGNC:29140]	-
ENSG00000241973	3053	2339	2567	2378	2365	1850	14.6642	13.302	13.4411	11.3359	12.4001	9.75073	2147.53	2655.48	-0.306344	0.0693087	0.337205	PI4KA	22	20707691	20859417	-	11407	protein_coding	phosphatidylinositol 4-kinase alpha [Source:HGNC Symbol;Acc:HGNC:8983]	-
ENSG00000077782	2395	3047	3293	2339	1841	1636	9.48004	14.2801	14.2093	9.18857	7.95464	7.10594	1887.08	2954.8	-0.646637	0.00223818	0.0466231	FGFR1	8	38400215	38468834	-	13842	protein_coding	fibroblast growth factor receptor 1 [Source:HGNC Symbol;Acc:HGNC:3688]	-
ENSG00000196405	2540	2203	2506	2690	2361	2245	13.103	13.4557	14.0927	13.7722	13.2952	12.7083	2375.08	2427.37	-0.0313446	0.834987	0.946549	EVL	14	99971449	100144236	+	10621	protein_coding	Enah/Vasp-like [Source:HGNC Symbol;Acc:HGNC:20234]	-
ENSG00000117362	2017	3039	3476	2139	1882	1974	31.8203	56.7654	59.7798	33.4906	32.4101	34.1727	1953.97	2896.89	-0.567922	0.0168933	0.160255	APH1A	1	150265399	150269580	-	3473	protein_coding	aph-1 homolog A, gamma-secretase subunit [Source:HGNC Symbol;Acc:HGNC:29509]	-
ENSG00000125991	2855	2242	2705	2318	2240	2165	26.019	24.1921	26.8737	20.9658	22.2841	21.6509	2193.63	2605.45	-0.248317	0.101633	0.403724	ERGIC3	20	35542021	35557634	+	6012	protein_coding	ERGIC and golgi 3 [Source:HGNC Symbol;Acc:HGNC:15927]	-
ENSG00000008394	2656	1931	2037	2543	2290	3061	19.5595	16.8371	16.353	18.5862	18.4089	24.7359	2582.09	2206.41	0.226651	0.229863	0.5842	MGST1	12	16347142	16609259	+	7440	protein_coding	microsomal glutathione S-transferase 1 [Source:HGNC Symbol;Acc:HGNC:7061]	-
ENSG00000059573	2694	2596	2949	2422	1840	2015	39.1941	44.7179	46.7707	34.9712	29.2216	32.1686	2040.22	2766.9	-0.439356	0.00873221	0.111345	ALDH18A1	10	95605929	95656706	-	3766	protein_coding	aldehyde dehydrogenase 18 family member A1 [Source:HGNC Symbol;Acc:HGNC:9722]	-
ENSG00000085449	2627	3114	2827	2346	1810	1788	26.0939	36.6228	30.6112	23.1271	19.6255	19.4886	1930.17	2894.22	-0.58415	0.00197076	0.0433153	WDFY1	2	223855716	223945387	-	5516	protein_coding	WD repeat and FYVE domain containing 1 [Source:HGNC Symbol;Acc:HGNC:20451]	-
ENSG00000071655	2408	2325	2778	2504	2138	2356	16.8177	19.2259	21.1504	17.3563	16.2997	18.0559	2280.76	2522.54	-0.145262	0.384084	0.722922	MBD3	19	1573596	1592801	-	7845	protein_coding	methyl-CpG binding domain protein 3 [Source:HGNC Symbol;Acc:HGNC:6918]	MBD
ENSG00000072110	2303	2999	3329	2629	1760	1475	11.8748	18.309	18.7121	13.4536	9.90624	8.34563	1894.08	2921.04	-0.624696	0.00966331	0.118308	ACTN1	14	68874143	68979440	-	10626	protein_coding	actinin alpha 1 [Source:HGNC Symbol;Acc:HGNC:163]	-
ENSG00000100650	2249	1696	1932	2630	2691	3287	23.0023	20.5382	21.5409	26.6963	30.044	36.8905	2819.91	1960.08	0.524537	0.00390834	0.0673325	SRSF5	14	69726900	69772005	+	5357	protein_coding	serine and arginine rich splicing factor 5 [Source:HGNC Symbol;Acc:HGNC:10787]	-
ENSG00000129347	2756	2044	2505	2461	2382	2313	35.3883	31.0753	35.0642	31.3621	33.3876	32.5904	2335.12	2435.58	-0.0609303	0.694243	0.890592	KRI1	19	10553078	10566037	-	4267	protein_coding	KRI1 homolog [Source:HGNC Symbol;Acc:HGNC:25769]	-
ENSG00000182557	2011	2610	3253	2388	2011	2183	41.0519	63.0835	72.3904	48.3803	44.8121	48.8999	2144.11	2663.7	-0.312878	0.158166	0.497141	SPNS3	17	4433688	4488208	+	2684	protein_coding	sphingolipid transporter 3 (putative) [Source:HGNC Symbol;Acc:HGNC:28433]	-
ENSG00000163444	2285	2814	2883	2304	2053	2102	31.0968	45.3427	42.7711	31.119	30.4987	31.3903	2105.18	2698.26	-0.357876	0.0596104	0.314814	TMEM183A	1	203007386	203024848	+	4026	protein_coding	transmembrane protein 183A [Source:HGNC Symbol;Acc:HGNC:20173]	-
ENSG00000163811	2539	2385	2480	2488	2252	2284	33.6834	37.4624	35.8658	32.758	32.6125	33.2493	2289.86	2484.71	-0.117717	0.434005	0.758173	WDR43	2	28894643	28948222	+	4130	protein_coding	WD repeat domain 43 [Source:HGNC Symbol;Acc:HGNC:28945]	-
ENSG00000272333	2948	2252	2508	2662	2157	1900	15.7138	14.2126	14.5732	14.0823	12.5506	11.1132	2181.31	2571.59	-0.237418	0.157428	0.496515	KMT2B	19	35718019	35738878	+	10279	protein_coding	lysine methyltransferase 2B [Source:HGNC Symbol;Acc:HGNC:15840]	-
ENSG00000077232	2884	2173	2187	2386	2312	2483	7.23678	6.45601	5.98239	5.94202	6.33287	6.83692	2346.12	2415.28	-0.0420826	0.798752	0.931417	DNAJC10	2	182716041	182794464	+	21835	protein_coding	DnaJ heat shock protein family (Hsp40) member C10 [Source:HGNC Symbol;Acc:HGNC:24637]	-
ENSG00000135862	2302	2373	2248	3129	2304	2055	15.0044	18.3133	15.973	20.241	16.393	14.698	2425.9	2329.43	0.0588221	0.754185	0.91543	LAMC1	1	183023460	183145592	+	8406	protein_coding	laminin subunit gamma 1 [Source:HGNC Symbol;Acc:HGNC:6492]	-
ENSG00000184445	1210	2666	2439	2847	2598	2635	5.85397	15.2714	12.8633	13.6699	13.7204	13.9888	2634.6	2164.05	0.284104	0.32482	0.676268	KNTC1	12	122527246	122626396	+	11325	protein_coding	kinetochore associated 1 [Source:HGNC Symbol;Acc:HGNC:17255]	-
ENSG00000158615	2840	2125	2078	2621	2494	2225	29.7693	26.3733	23.745	27.2666	28.5371	25.5926	2391.95	2347.61	0.0268902	0.872024	0.961033	PPP1R15B	1	204403387	204411791	-	5227	protein_coding	protein phosphatase 1 regulatory subunit 15B [Source:HGNC Symbol;Acc:HGNC:14951]	-
ENSG00000184007	2383	2332	2651	2599	2322	2076	19.4322	22.5155	23.5659	21.0338	20.6692	18.5763	2277.03	2474.75	-0.119965	0.46827	0.779092	PTP4A2	1	31906421	31944856	-	6719	protein_coding	protein tyrosine phosphatase type IVA, member 2 [Source:HGNC Symbol;Acc:HGNC:9635]	-
ENSG00000006831	2556	2316	2737	2490	2188	2070	23.8251	25.5603	27.8115	23.0349	22.263	21.1728	2196.62	2551.08	-0.215719	0.170199	0.513431	ADIPOR2	12	1688574	1788678	+	5878	protein_coding	adiponectin receptor 2 [Source:HGNC Symbol;Acc:HGNC:24041]	-
ENSG00000115234	2135	2624	3045	2410	2112	2018	31.0696	45.2123	48.306	34.8072	33.5502	32.225	2129.03	2637.16	-0.308581	0.126882	0.44773	SNX17	2	27370496	27377533	+	3765	protein_coding	sorting nexin 17 [Source:HGNC Symbol;Acc:HGNC:14979]	-
ENSG00000178913	2797	1829	1972	2374	2488	2879	56.2792	43.5736	43.2552	47.4078	54.6473	63.5669	2535.48	2190.82	0.21051	0.277539	0.631853	TAF7	5	141260225	141320821	-	2723	protein_coding	TATA-box binding protein associated factor 7 [Source:HGNC Symbol;Acc:HGNC:11541]	-
ENSG00000205268	2689	2514	2719	2130	2139	2131	19.8426	21.9648	21.8722	15.5991	17.2298	17.2554	2090.7	2658.22	-0.346465	0.025981	0.20337	PDE7A	8	65717510	65842322	-	7425	protein_coding	phosphodiesterase 7A [Source:HGNC Symbol;Acc:HGNC:8791]	-
ENSG00000143870	2392	2640	2807	2454	2054	1971	31.9577	41.7611	40.882	32.5388	29.9555	28.8957	2107.09	2642.24	-0.326266	0.0650027	0.327964	PDIA6	2	10783391	10837977	-	4101	protein_coding	protein disulfide isomerase family A member 6 [Source:HGNC Symbol;Acc:HGNC:30168]	-
ENSG00000112695	2245	2423	2734	2181	2139	2586	63.998	81.782	84.9619	61.7048	66.5615	80.8932	2260.09	2493.3	-0.141626	0.461546	0.774482	COX7A2	6	75237675	75250323	-	1922	protein_coding	cytochrome c oxidase subunit 7A2 [Source:HGNC Symbol;Acc:HGNC:2288]	-
ENSG00000110696	2341	2299	2456	2420	2301	2488	14.7855	17.192	16.9098	15.1692	15.864	17.2432	2354.5	2384.3	-0.0180681	0.9108	0.972645	C11orf58	11	16613132	16756881	+	8675	protein_coding	chromosome 11 open reading frame 58 [Source:HGNC Symbol;Acc:HGNC:16990]	-
ENSG00000149480	2269	2742	3151	2405	1938	1794	29.3482	41.9922	44.4295	30.8728	27.363	25.4626	1993.28	2757.06	-0.467746	0.0217933	0.18561	MTA2	11	62593214	62601840	-	4236	protein_coding	metastasis associated 1 family member 2 [Source:HGNC Symbol;Acc:HGNC:7411]	zf-GATA
ENSG00000134882	2332	2375	2803	2386	2074	2327	27.7582	33.4719	36.3715	28.1868	26.9484	30.3943	2213.36	2525.76	-0.190366	0.274328	0.628875	UBAC2	13	99200774	99386434	+	4603	protein_coding	UBA domain containing 2 [Source:HGNC Symbol;Acc:HGNC:20486]	-
ENSG00000103187	2200	2772	3685	2331	1866	1434	17.8259	26.5935	32.5493	18.7449	16.5045	12.75	1824.76	2926.07	-0.681042	0.00536953	0.0831482	COTL1	16	84565594	84618077	-	6762	protein_coding	coactosin like F-actin binding protein 1 [Source:HGNC Symbol;Acc:HGNC:18304]	-
ENSG00000167325	898	3071	3132	2643	2126	2393	11.7792	47.695	44.7854	34.4072	30.4414	34.4441	2331.72	2448.36	-0.0703485	0.90367	0.971162	RRM1	11	4094707	4138876	+	4177	protein_coding	ribonucleotide reductase catalytic subunit M1 [Source:HGNC Symbol;Acc:HGNC:10451]	-
ENSG00000161091	2544	2061	2631	2725	2198	2095	26.414	25.3366	29.7792	28.0799	24.9119	23.869	2280.27	2418.79	-0.0850164	0.606912	0.851774	MFSD12	19	3538261	3574290	-	5277	protein_coding	major facilitator superfamily domain containing 12 [Source:HGNC Symbol;Acc:HGNC:28299]	-
ENSG00000125970	1672	2645	3368	2570	2004	1992	12.1934	22.8386	26.7755	18.601	15.9533	15.9409	2132.84	2610.66	-0.291432	0.26707	0.622626	RALY	20	33993646	34108308	+	7513	protein_coding	RALY heterogeneous nuclear ribonucleoprotein [Source:HGNC Symbol;Acc:HGNC:15921]	-
ENSG00000111602	1198	3559	3871	2341	1728	1552	11.282	39.6837	39.7401	21.8799	17.7638	16.0382	1821.3	2966.9	-0.703798	0.0483235	0.282883	TIMELESS	12	56416373	56449403	-	5818	protein_coding	timeless circadian regulator [Source:HGNC Symbol;Acc:HGNC:11813]	-
ENSG00000116688	2517	2420	2938	2440	2068	1864	27.7312	31.5685	35.2868	26.6801	24.8713	22.5354	2071.35	2644.49	-0.35225	0.0420649	0.263679	MFN2	1	11980181	12013514	+	4973	protein_coding	mitofusin 2 [Source:HGNC Symbol;Acc:HGNC:16877]	-
ENSG00000175166	2293	3133	3470	2067	1711	1573	23.0394	37.272	38.0078	20.6121	18.7664	17.3432	1738.92	3014.18	-0.793338	0.00032106	0.0125783	PSMD2	3	184298709	184309054	+	5453	protein_coding	proteasome 26S subunit, non-ATPase 2 [Source:HGNC Symbol;Acc:HGNC:9559]	-
ENSG00000177565	1991	2381	2593	2729	2239	2312	9.40166	13.3121	13.3479	12.7894	11.5412	11.9799	2368.63	2352.39	0.0101755	0.957612	0.987247	TBL1XR1	3	177019340	177228000	-	11603	protein_coding	transducin beta like 1 X-linked receptor 1 [Source:HGNC Symbol;Acc:HGNC:29529]	-
ENSG00000104635	2472	2596	2805	2529	2030	1813	19.5105	24.2593	24.1339	19.8098	17.4895	15.7018	2068.54	2650.16	-0.35721	0.0472813	0.278551	SLC39A14	8	22367249	22434129	+	6942	protein_coding	solute carrier family 39 member 14 [Source:HGNC Symbol;Acc:HGNC:20858]	-
ENSG00000066044	2043	2791	2989	2604	2033	1773	16.0921	26.029	25.6652	20.3563	17.4801	15.3245	2078.96	2650.92	-0.350355	0.119229	0.434591	ELAVL1	19	7958579	8005659	-	6956	protein_coding	ELAV like RNA binding protein 1 [Source:HGNC Symbol;Acc:HGNC:3312]	-
ENSG00000089327	2427	2073	2671	2463	2313	2270	44.429	44.9314	53.3023	44.7481	46.2205	45.5991	2298	2400.56	-0.0630029	0.695912	0.891055	FXYD5	19	35154730	35169883	+	2993	protein_coding	FXYD domain containing ion transport regulator 5 [Source:HGNC Symbol;Acc:HGNC:4029]	-
ENSG00000154127	3151	2962	3306	1902	1554	1338	19.1593	21.324	21.9134	11.4777	10.3144	8.9273	1556.25	3161.03	-1.02209	3.03427e-09	8.36202e-07	UBASH3B	11	122655675	122814473	+	9011	protein_coding	ubiquitin associated and SH3 domain containing B [Source:HGNC Symbol;Acc:HGNC:29884]	-
ENSG00000101439	1944	2110	2495	2903	2334	2425	28.8261	37.0447	40.3307	42.7218	37.7792	39.4579	2491.96	2206.17	0.17596	0.34042	0.689152	CST3	20	23626706	23638473	-	3695	protein_coding	cystatin C [Source:HGNC Symbol;Acc:HGNC:2475]	-
ENSG00000130382	2492	2495	2892	2544	2049	1725	28.8053	34.1468	36.4417	29.1847	25.8541	21.88	2049.77	2648.7	-0.369595	0.0469877	0.277656	MLLT1	19	6210379	6279948	-	4740	protein_coding	MLLT1, super elongation complex subunit [Source:HGNC Symbol;Acc:HGNC:7134]	Others
ENSG00000101367	1891	2349	2493	2705	2450	2305	39.5	58.0955	56.7679	56.0771	55.8642	52.8335	2429.88	2276.34	0.0944168	0.627864	0.861764	MAPRE1	20	32819893	32850405	+	2623	protein_coding	microtubule associated protein RP/EB family member 1 [Source:HGNC Symbol;Acc:HGNC:6890]	-
ENSG00000132300	2471	1936	2076	2414	2432	2856	13.3202	12.3566	12.1995	12.9148	14.3108	16.8939	2521.11	2164.35	0.219951	0.202192	0.554018	PTCD3	2	86106182	86142157	+	10164	protein_coding	pentatricopeptide repeat domain 3 [Source:HGNC Symbol;Acc:HGNC:24717]	-
ENSG00000251562	3468	1042	832	1857	3645	3335	21.5214	7.65621	5.62848	11.4371	24.6917	22.7102	2920.6	1727.67	0.757311	0.229194	0.583448	MALAT1	11	65497688	65506516	+	8829	lincRNA	metastasis associated lung adenocarcinoma transcript 1 [Source:HGNC Symbol;Acc:HGNC:29665]	-
ENSG00000100060	3130	2127	2512	2290	1991	2125	56.3753	45.3592	49.3219	40.9348	39.1451	41.9988	2087.83	2583.41	-0.307449	0.0612888	0.318137	MFNG	22	37469063	37486401	-	3042	protein_coding	MFNG O-fucosylpeptide 3-beta-N-acetylglucosaminyltransferase [Source:HGNC Symbol;Acc:HGNC:7038]	-
ENSG00000101161	2723	2476	3232	2241	1879	1622	49.0125	52.7671	63.417	40.0326	36.9188	32.0364	1865.17	2827.1	-0.59987	0.000974806	0.0271818	PRPF6	20	63981135	64033100	+	3044	protein_coding	pre-mRNA processing factor 6 [Source:HGNC Symbol;Acc:HGNC:15860]	-
ENSG00000198053	2525	2363	2729	2605	2053	1893	27.2978	30.2472	32.1622	27.9504	24.228	22.457	2126.55	2555.99	-0.265163	0.120555	0.437185	SIRPA	20	1894167	1940592	+	5068	protein_coding	signal regulatory protein alpha [Source:HGNC Symbol;Acc:HGNC:9662]	-
ENSG00000137955	2759	1505	1635	2320	2626	3310	25.5651	16.5115	16.5154	21.3352	26.5615	33.6556	2711.06	1947.78	0.476699	0.0468252	0.27701	RABGGTB	1	75786197	75795079	+	5913	protein_coding	Rab geranylgeranyltransferase subunit beta [Source:HGNC Symbol;Acc:HGNC:9796]	-
ENSG00000084652	2789	2048	2318	2512	2390	2097	29.9451	26.0353	27.1311	26.7677	28.0116	24.7064	2280.39	2384.41	-0.0644694	0.685464	0.887405	TXLNA	1	32179686	32198285	+	5103	protein_coding	taxilin alpha [Source:HGNC Symbol;Acc:HGNC:30685]	-
ENSG00000133858	2717	1561	1566	2715	2824	2739	15.3945	10.4721	9.67263	15.2672	17.4664	17.0295	2705.39	1932.1	0.485353	0.0217057	0.185368	ZFC3H1	12	71609472	71667725	-	9670	protein_coding	zinc finger C3H1-type containing [Source:HGNC Symbol;Acc:HGNC:28328]	-
ENSG00000132205	2776	2228	2751	2382	2004	1980	23.636	22.4607	25.5341	20.1284	18.6258	18.4992	2071.31	2591.46	-0.323196	0.0376666	0.248222	EMILIN2	18	2847030	2915993	+	6435	protein_coding	elastin microfibril interfacer 2 [Source:HGNC Symbol;Acc:HGNC:19881]	-
ENSG00000068654	2805	2602	2577	2452	2151	1533	11.3682	12.4859	11.3854	9.86263	9.51616	6.81765	1991.05	2678.36	-0.427651	0.0260334	0.20367	POLR1A	2	86020216	86106155	-	13519	protein_coding	RNA polymerase I subunit A [Source:HGNC Symbol;Acc:HGNC:17264]	-
ENSG00000081189	1891	2867	2796	2568	2050	1936	8.81399	15.822	14.2067	11.8793	10.4303	9.90192	2128.77	2567.01	-0.269785	0.241204	0.597899	MEF2C	5	88717117	88904257	-	11755	protein_coding	myocyte enhancer factor 2C [Source:HGNC Symbol;Acc:HGNC:6996]	SRF
ENSG00000178741	2301	2458	3002	2158	2029	2160	89.3497	113.009	127.076	83.1651	86.0044	92.0373	2072.08	2613.31	-0.334705	0.0708337	0.340667	COX5A	15	74919791	74938168	-	1411	protein_coding	cytochrome c oxidase subunit 5A [Source:HGNC Symbol;Acc:HGNC:2267]	-
ENSG00000115419	2903	1689	1578	2773	2438	2725	16.1856	11.1498	9.59103	15.3442	14.8381	16.6718	2588.59	2040.11	0.343274	0.114126	0.425929	GLS	2	190880827	190965552	+	9827	protein_coding	glutaminase [Source:HGNC Symbol;Acc:HGNC:4331]	-
ENSG00000131778	2076	2278	2582	2521	2296	2352	33.6921	43.7732	45.6807	40.6057	40.6757	41.8863	2337.73	2337.32	0.00042923	0.998078	0.999609	CHD1L	1	147242641	147295766	+	3376	protein_coding	chromodomain helicase DNA binding protein 1 like [Source:HGNC Symbol;Acc:HGNC:1916]	-
ENSG00000132153	2538	2374	2960	2431	1948	1852	17.9568	19.8872	22.83	17.0701	15.0449	14.3785	2024.19	2641.57	-0.383879	0.0276529	0.210241	DHX30	3	47802909	47850195	+	7744	protein_coding	DExH-box helicase 30 [Source:HGNC Symbol;Acc:HGNC:16716]	-
ENSG00000073111	1084	4160	4624	2017	1319	877	12.116	55.0526	56.3409	22.3743	16.093	10.7563	1356.57	3403.83	-1.32713	0.0554008	0.303066	MCM2	3	127598223	127622436	+	4902	protein_coding	minichromosome maintenance complex component 2 [Source:HGNC Symbol;Acc:HGNC:6944]	-
ENSG00000140564	2444	1690	1967	3242	2544	2177	28.3222	23.1882	24.8488	37.2866	32.1814	27.6833	2582.38	2029.71	0.347377	0.0588294	0.312919	FURIN	15	90868592	90883458	+	4728	protein_coding	furin, paired basic amino acid cleaving enzyme [Source:HGNC Symbol;Acc:HGNC:8568]	-
ENSG00000103249	3518	2240	2586	1896	1999	1808	23.7409	17.8979	19.0241	12.6985	14.7257	13.3885	1862.92	2768.99	-0.572046	0.00147961	0.0358932	CLCN7	16	1444934	1475580	-	8119	protein_coding	chloride voltage-gated channel 7 [Source:HGNC Symbol;Acc:HGNC:2025]	-
ENSG00000276644	2233	2633	2428	2666	2224	1858	22.703	31.6957	26.9104	26.901	24.6827	20.7288	2190.87	2463.44	-0.168877	0.384709	0.723142	DACH1	13	71437966	71867192	-	5389	protein_coding	dachshund family transcription factor 1 [Source:HGNC Symbol;Acc:HGNC:2663]	-
ENSG00000100714	1746	3146	3322	2328	1872	1627	10.202	21.7647	21.16	13.5001	11.9401	10.4318	1891.1	2800.73	-0.566335	0.0356231	0.240729	MTHFD1	14	64388031	64463457	+	9377	protein_coding	methylenetetrahydrofolate dehydrogenase, cyclohydrolase and formyltetrahydrofolate synthetase 1 [Source:HGNC Symbol;Acc:HGNC:7432]	-
ENSG00000137845	2160	2148	2074	2756	2425	2470	7.31983	8.61858	7.66181	9.26914	8.9706	9.18497	2492.83	2145.2	0.216867	0.166893	0.509821	ADAM10	15	58588807	58749978	-	16168	protein_coding	ADAM metallopeptidase domain 10 [Source:HGNC Symbol;Acc:HGNC:188]	-
ENSG00000163932	2230	2482	3050	2610	1890	1769	35.9783	47.4124	53.6428	41.7917	33.2859	31.3182	2031.36	2616.31	-0.364836	0.0800114	0.360279	PRKCD	3	53156009	53192717	+	3396	protein_coding	protein kinase C delta [Source:HGNC Symbol;Acc:HGNC:9399]	-
ENSG00000128951	1597	2846	3197	2295	1976	2112	23.816	50.252	51.9736	33.9672	32.1672	34.5614	2079.92	2603.44	-0.3237	0.224964	0.580336	DUT	15	48331011	48343373	+	3674	protein_coding	deoxyuridine triphosphatase [Source:HGNC Symbol;Acc:HGNC:3078]	-
ENSG00000078808	2811	2118	2657	2301	2083	2050	32.7066	29.1779	33.7009	26.5708	26.4561	26.1735	2096.77	2530.55	-0.27138	0.0793526	0.359354	SDF4	1	1216908	1232031	-	4709	protein_coding	stromal cell derived factor 4 [Source:HGNC Symbol;Acc:HGNC:24188]	-
ENSG00000135090	2491	2621	2586	2239	2301	1770	12.9123	16.0861	14.6128	11.5185	13.0199	10.0678	2056.48	2591.59	-0.333511	0.063945	0.325457	TAOK3	12	118149801	118372945	-	10570	protein_coding	TAO kinase 3 [Source:HGNC Symbol;Acc:HGNC:18133]	-
ENSG00000123562	2432	1815	1957	2297	2515	2972	50.321	44.4648	44.142	47.1693	56.8049	67.4789	2552.46	2068.24	0.303256	0.107	0.4127	MORF4L2	X	103675496	103688158	-	2648	protein_coding	mortality factor 4 like 2 [Source:HGNC Symbol;Acc:HGNC:16849]	-
ENSG00000003056	2482	2095	2328	2483	2195	2383	36.0046	35.9828	36.8142	35.7476	34.7579	37.9327	2302.63	2310.35	-0.00484423	0.974157	0.992408	M6PR	12	8940363	8949955	-	3777	protein_coding	mannose-6-phosphate receptor, cation dependent [Source:HGNC Symbol;Acc:HGNC:6752]	-
ENSG00000120137	2610	2131	1969	2886	2309	2053	13.5163	13.0664	11.1158	14.8329	13.0528	11.6665	2352.62	2242.35	0.0693364	0.695074	0.890776	PANK3	5	168548495	168579600	-	10580	protein_coding	pantothenate kinase 3 [Source:HGNC Symbol;Acc:HGNC:19365]	-
ENSG00000010322	2776	1866	2279	2436	2360	2234	16.6027	13.2138	14.8587	14.4594	15.4076	14.6615	2293.38	2300.93	-0.00497581	0.975967	0.99269	NISCH	3	52455118	52493071	+	9161	protein_coding	nischarin [Source:HGNC Symbol;Acc:HGNC:18006]	-
ENSG00000052841	2430	1741	1711	2560	2746	2761	11.799	10.0091	9.05662	12.3365	14.5547	14.7109	2639.21	1958.03	0.430464	0.0162917	0.157974	TTC17	11	43358932	43494933	+	11284	protein_coding	tetratricopeptide repeat domain 17 [Source:HGNC Symbol;Acc:HGNC:25596]	-
ENSG00000071537	3287	1964	1896	2139	2333	2309	18.8404	13.3287	11.8469	12.1679	14.5972	14.5227	2218.85	2365.47	-0.0925841	0.662933	0.879974	SEL1L	14	81471549	81533861	-	9559	protein_coding	SEL1L, ERAD E3 ligase adaptor subunit [Source:HGNC Symbol;Acc:HGNC:10717]	-
ENSG00000159322	2167	1950	2424	2465	2240	2673	20.0186	21.3287	24.4109	22.5999	22.5884	27.0962	2410.28	2192.67	0.136505	0.430911	0.755769	ADPGK	15	72751369	72785846	-	5931	protein_coding	ADP dependent glucokinase [Source:HGNC Symbol;Acc:HGNC:25250]	-
ENSG00000101493	2315	2538	2593	2663	2029	1779	15.4362	20.0371	18.8481	17.6228	14.7684	13.0167	2097.68	2509.46	-0.258287	0.177364	0.522262	ZNF516	18	76358190	76495190	-	8217	protein_coding	zinc finger protein 516 [Source:HGNC Symbol;Acc:HGNC:28990]	zf-C2H2
ENSG00000114554	2242	1719	1936	3116	2584	2313	11.2244	10.1896	10.5659	15.4824	14.1215	12.7068	2603.28	1967.65	0.403844	0.0132227	0.14157	PLXNA1	3	126988594	127037392	+	10944	protein_coding	plexin A1 [Source:HGNC Symbol;Acc:HGNC:9099]	-
ENSG00000187555	2160	2348	2586	2721	2078	2002	14.8509	19.114	19.3822	18.567	15.5958	15.1042	2207.26	2390.07	-0.114518	0.536875	0.818819	USP7	16	8892094	8964514	-	7969	protein_coding	ubiquitin specific peptidase 7 [Source:HGNC Symbol;Acc:HGNC:12630]	-
ENSG00000137193	2557	1253	1765	3117	2533	2656	47.0604	27.3042	35.4116	56.9344	50.8888	53.6397	2702.38	1837.31	0.556312	0.0101869	0.122048	PIM1	6	37170203	37175426	+	2977	protein_coding	Pim-1 proto-oncogene, serine/threonine kinase [Source:HGNC Symbol;Acc:HGNC:8986]	-
ENSG00000111581	1660	2487	2709	2490	2124	2411	10.9317	19.3914	19.4475	16.2739	15.2685	17.4225	2290.36	2328.05	-0.0233238	0.920485	0.97679	NUP107	12	68686734	68745809	+	8320	protein_coding	nucleoporin 107 [Source:HGNC Symbol;Acc:HGNC:29914]	-
ENSG00000077312	1943	2571	3154	2314	1904	1988	45.09	70.6421	79.7893	53.2947	48.2322	50.6241	2019.6	2595.29	-0.361623	0.105491	0.409913	SNRPA	19	40750637	40765389	+	2361	protein_coding	small nuclear ribonucleoprotein polypeptide A [Source:HGNC Symbol;Acc:HGNC:11151]	-
ENSG00000130164	2607	2025	2224	2884	2213	1917	18.5072	17.0207	17.2111	20.3192	17.1491	14.9332	2273.76	2288.4	-0.00917854	0.958805	0.987671	LDLR	19	11089362	11133816	+	7718	protein_coding	low density lipoprotein receptor [Source:HGNC Symbol;Acc:HGNC:6547]	-
ENSG00000113141	2434	2121	2609	2270	2028	2407	32.5664	33.6004	38.0539	30.1432	29.6196	35.3394	2189.47	2399.4	-0.132124	0.431257	0.75587	IK	5	140647058	140662479	+	4095	protein_coding	IK cytokine [Source:HGNC Symbol;Acc:HGNC:5958]	-
ENSG00000182378	1820	2225	2507	2918	2361	2037	16.107	23.3145	24.1865	25.6296	22.8087	19.7819	2374.48	2213.95	0.101267	0.627727	0.861764	PLCXD1	X	276322	303356	+	6191	protein_coding	phosphatidylinositol specific phospholipase C X domain containing 1 [Source:HGNC Symbol;Acc:HGNC:23148]	-
ENSG00000131467	2436	2488	2774	2562	1987	1609	25.9063	31.328	32.1595	27.0408	23.0668	18.7766	1995.22	2589.27	-0.375746	0.0546722	0.300995	PSME3	17	42824385	42843758	+	5152	protein_coding	proteasome activator subunit 3 [Source:HGNC Symbol;Acc:HGNC:9570]	-
ENSG00000107929	2463	2190	2367	2588	2417	1813	10.5133	11.0681	11.0141	10.9636	11.2619	8.4919	2216.71	2352.24	-0.0855026	0.627128	0.861401	LARP4B	10	806914	931705	-	12836	protein_coding	La ribonucleoprotein domain family member 4B [Source:HGNC Symbol;Acc:HGNC:28987]	-
ENSG00000113712	2241	2386	2542	2645	2202	1819	15.9172	20.0654	19.6823	18.645	17.0728	14.1772	2163.87	2414.1	-0.157617	0.397439	0.731082	CSNK1A1	5	149492197	149551552	-	7714	protein_coding	casein kinase 1 alpha 1 [Source:HGNC Symbol;Acc:HGNC:2451]	-
ENSG00000151835	2728	2199	1934	2485	2321	2150	9.38986	8.96178	7.25683	8.48896	8.72072	8.12058	2266.85	2291.75	-0.0157925	0.92656	0.977325	SACS	13	23328826	23433740	-	15918	protein_coding	sacsin molecular chaperone [Source:HGNC Symbol;Acc:HGNC:10519]	-
ENSG00000166479	2520	1813	1826	2569	2361	2726	18.0793	15.4004	14.281	18.2919	18.4901	21.4605	2500.68	2050.63	0.286047	0.101322	0.403409	TMX3	18	68673688	68715298	-	7637	protein_coding	thioredoxin related transmembrane protein 3 [Source:HGNC Symbol;Acc:HGNC:24718]	-
ENSG00000088832	2755	2120	2538	1972	2147	2282	58.5748	53.3678	58.8242	41.6111	49.8291	53.24	2096.13	2474.07	-0.239376	0.160429	0.501014	FKBP1A	20	1368978	1393172	-	2577	protein_coding	FK506 binding protein 1A [Source:HGNC Symbol;Acc:HGNC:3711]	-
ENSG00000155229	2428	2271	2667	2279	2033	2121	22.7442	25.188	27.2346	21.1875	20.7884	21.802	2097.23	2471.74	-0.236956	0.135376	0.462802	MMS19	10	97458324	97498794	-	5849	protein_coding	MMS19 homolog, cytosolic iron-sulfur assembly component [Source:HGNC Symbol;Acc:HGNC:13824]	-
ENSG00000233016	2502	2527	2996	2023	1814	1935	31.5501	37.7288	41.1843	25.3176	24.9697	26.7749	1882.46	2698.37	-0.519369	0.0024378	0.0491669	SNHG7	9	136721366	136728184	-	4345	antisense	small nucleolar RNA host gene 7 [Source:HGNC Symbol;Acc:HGNC:28254]	-
ENSG00000095319	1844	2917	3158	2274	1975	1608	12.5648	23.5334	23.4575	15.3779	14.69	12.023	1902.8	2692.32	-0.500487	0.0445799	0.271611	NUP188	9	128947699	129007096	+	8041	protein_coding	nucleoporin 188 [Source:HGNC Symbol;Acc:HGNC:17859]	-
ENSG00000164091	2142	2467	2561	2712	2138	1727	20.4961	27.9496	26.7139	25.7546	22.3317	18.1333	2131.74	2419.53	-0.182408	0.371087	0.714147	WDR82	3	52254421	52288020	-	5726	protein_coding	WD repeat domain 82 [Source:HGNC Symbol;Acc:HGNC:28826]	-
ENSG00000150593	2595	2266	2313	2504	2105	1963	31.2691	32.329	30.3829	29.9451	27.6881	25.9557	2136.82	2402.48	-0.168932	0.276455	0.63089	PDCD4	10	110871795	110900006	+	4547	protein_coding	programmed cell death 4 [Source:HGNC Symbol;Acc:HGNC:8763]	-
ENSG00000139684	2102	2027	2224	2386	2324	2683	33.8633	38.6638	39.0578	38.1488	40.8691	47.4298	2417.75	2133.57	0.180427	0.289774	0.642572	ESD	13	46771256	46797232	-	3401	protein_coding	esterase D [Source:HGNC Symbol;Acc:HGNC:3465]	-
ENSG00000084733	2615	2236	2317	2336	2129	2107	39.4593	39.9487	38.1135	34.9835	35.0683	34.8879	2142.21	2399.05	-0.163349	0.267274	0.622744	RAB10	2	26034107	26137454	+	3631	protein_coding	RAB10, member RAS oncogene family [Source:HGNC Symbol;Acc:HGNC:9759]	-
ENSG00000103326	2464	1998	2449	2444	2285	2100	16.9029	16.2282	18.314	16.6393	17.1107	15.8078	2225.31	2310.06	-0.0539507	0.726583	0.904104	CAPN15	16	527717	554636	+	7987	protein_coding	calpain 15 [Source:HGNC Symbol;Acc:HGNC:11182]	Others
ENSG00000106052	2325	2489	2603	2293	1938	2078	13.8993	17.6177	16.9637	13.6047	12.647	13.6317	2055.03	2498.03	-0.281421	0.0963718	0.392985	TAX1BP1	7	27739331	27844564	+	9165	protein_coding	Tax1 binding protein 1 [Source:HGNC Symbol;Acc:HGNC:11575]	-
ENSG00000105329	1763	2494	3534	2769	1693	1471	29.8318	49.9663	65.1882	46.5011	31.2713	27.3132	1913	2639.36	-0.464113	0.105704	0.410299	TGFB1	19	41301587	41353911	-	3238	protein_coding	transforming growth factor beta 1 [Source:HGNC Symbol;Acc:HGNC:11766]	-
ENSG00000131238	2503	1842	2217	2382	2199	2565	26.9536	23.4855	26.0254	25.4572	25.849	30.3094	2334.62	2187.27	0.0938582	0.571285	0.834829	PPT1	1	40071461	40097727	-	5088	protein_coding	palmitoyl-protein thioesterase 1 [Source:HGNC Symbol;Acc:HGNC:9325]	-
ENSG00000108064	2031	2442	2543	2559	2063	2069	19.85	28.2586	27.094	24.8218	22.0096	22.1893	2175.34	2370.17	-0.123468	0.517106	0.809466	TFAM	10	58385022	58399221	+	5606	protein_coding	transcription factor A, mitochondrial [Source:HGNC Symbol;Acc:HGNC:11741]	HMG
ENSG00000059804	2035	1904	2247	3024	2382	2098	18.1033	20.0546	21.7907	26.6986	23.1312	20.4801	2434.56	2075.79	0.230198	0.19611	0.546242	SLC2A3	12	7919230	7936275	-	6159	protein_coding	solute carrier family 2 member 3 [Source:HGNC Symbol;Acc:HGNC:11007]	-
ENSG00000164919	1887	2300	2660	2048	2094	2697	33.7212	48.6646	51.819	36.3224	40.848	52.8866	2241.82	2313.32	-0.0452258	0.839963	0.948393	COX6C	8	99873200	99894062	-	3066	protein_coding	cytochrome c oxidase subunit 6C [Source:HGNC Symbol;Acc:HGNC:2285]	-
ENSG00000109920	2653	1511	1609	2525	2725	2660	19.1362	12.9044	12.6517	18.0756	21.4559	21.054	2587.31	1908.59	0.438605	0.0359149	0.241658	FNBP4	11	47716517	47767443	-	7596	protein_coding	formin binding protein 4 [Source:HGNC Symbol;Acc:HGNC:19752]	-
ENSG00000185989	2278	2497	2802	2516	1960	1629	26.2045	34.0091	35.1372	28.7241	24.6117	20.5626	1978.84	2553.29	-0.367433	0.066596	0.33089	RASA3	13	113977783	114132611	-	4763	protein_coding	RAS p21 protein activator 3 [Source:HGNC Symbol;Acc:HGNC:20331]	-
ENSG00000173457	2240	2393	2692	2313	1951	2083	74.1572	93.7999	97.153	75.9966	70.5058	75.6708	2067.21	2466.72	-0.254716	0.144578	0.476284	PPP1R14B	11	64244480	64246941	-	1655	protein_coding	protein phosphatase 1 regulatory inhibitor subunit 14B [Source:HGNC Symbol;Acc:HGNC:9057]	-
ENSG00000163050	2758	2040	2314	2378	2087	2093	19.3807	16.9731	17.7262	16.5844	16.0089	16.1391	2136.19	2370.6	-0.150322	0.328089	0.67946	COQ8A	1	226897536	226987545	+	7797	protein_coding	coenzyme Q8A [Source:HGNC Symbol;Acc:HGNC:16812]	-
ENSG00000039123	2111	2262	2345	2607	2181	2163	17.5832	22.3078	21.2926	21.5508	19.8302	19.7697	2261.47	2262.68	-0.000517393	0.997566	0.999583	MTREX	5	55307760	55425581	+	6578	protein_coding	Mtr4 exosome RNA helicase [Source:HGNC Symbol;Acc:HGNC:18734]	-
ENSG00000165283	1907	1916	2358	2338	2559	2586	57.8544	68.8233	77.9839	70.3953	84.7458	86.089	2449.31	2078.02	0.237201	0.201304	0.552765	STOML2	9	35099776	35103195	-	1806	protein_coding	stomatin like 2 [Source:HGNC Symbol;Acc:HGNC:14559]	-
ENSG00000176915	2534	1936	2149	2393	2254	2374	7.92593	7.16974	7.3275	7.42848	7.69591	8.14813	2291.91	2208.27	0.0534763	0.728017	0.90462	ANKLE2	12	132725503	132761888	-	17517	protein_coding	ankyrin repeat and LEM domain containing 2 [Source:HGNC Symbol;Acc:HGNC:29101]	-
ENSG00000139496	2150	2980	2937	2105	1753	1698	11.3029	18.5491	16.8319	10.9829	10.06	9.79543	1806.91	2735.35	-0.597932	0.00479139	0.0772302	NUP58	13	25301524	25349800	+	10422	protein_coding	nucleoporin 58 [Source:HGNC Symbol;Acc:HGNC:20261]	-
ENSG00000022840	2156	2198	2371	2748	2231	1912	19.9844	24.1226	23.958	25.2797	22.5738	19.4475	2236.54	2261.93	-0.0160302	0.92904	0.97784	RNF10	12	120533480	120577594	+	5911	protein_coding	ring finger protein 10 [Source:HGNC Symbol;Acc:HGNC:10055]	-
ENSG00000197912	2498	1611	1846	2464	2479	2718	3.80099	2.90238	3.06205	3.72099	4.11759	4.53824	2505.55	1976.9	0.341573	0.0608277	0.317532	SPG7	16	89490719	89557768	+	36008	protein_coding	SPG7, paraplegin matrix AAA peptidase subunit [Source:HGNC Symbol;Acc:HGNC:11237]	-
ENSG00000167202	1870	2047	2104	3064	2538	1992	10.4945	13.6017	12.8719	17.0656	15.548	12.2671	2463.42	2029.1	0.2801	0.152027	0.489094	TBC1D2B	15	77984036	78077724	-	9763	protein_coding	TBC1 domain family member 2B [Source:HGNC Symbol;Acc:HGNC:29183]	-
ENSG00000129003	2858	1702	1385	2621	2688	2357	7.94755	5.60383	4.19852	7.23355	8.15949	7.19224	2501.8	1966.18	0.34735	0.137968	0.46703	VPS13C	15	61852389	62060473	-	19703	protein_coding	vacuolar protein sorting 13 homolog C [Source:HGNC Symbol;Acc:HGNC:23594]	-
ENSG00000107521	3067	2152	2469	2064	1989	1868	31.7	26.3355	27.8191	21.1723	22.441	21.1863	1931.19	2558.68	-0.406092	0.0115869	0.131103	HPS1	10	98416198	98446947	-	5301	protein_coding	HPS1, biogenesis of lysosomal organelles complex 3 subunit 1 [Source:HGNC Symbol;Acc:HGNC:5163]	-
ENSG00000110934	1754	1945	2291	2923	2424	2266	23.9656	31.4654	34.124	39.637	36.1538	33.9745	2474.6	2018.97	0.29383	0.121332	0.438513	BIN2	12	51281038	51324668	-	4010	protein_coding	bridging integrator 2 [Source:HGNC Symbol;Acc:HGNC:1053]	-
ENSG00000075856	2203	2614	2908	2345	1929	1604	16.6006	23.3222	23.888	17.5374	15.8673	13.2632	1907.69	2608.45	-0.451103	0.0278826	0.211086	SART3	12	108522580	108561400	-	7271	protein_coding	squamous cell carcinoma antigen recognized by T cells 3 [Source:HGNC Symbol;Acc:HGNC:16860]	-
ENSG00000132824	2180	2311	2463	2345	2161	2142	25.5056	32.0135	31.4137	27.2292	27.5992	27.5	2167.55	2341.43	-0.111144	0.505564	0.804685	SERINC3	20	44496221	44522109	-	4683	protein_coding	serine incorporator 3 [Source:HGNC Symbol;Acc:HGNC:11699]	-
ENSG00000004534	2007	1770	2117	2587	2382	2736	15.0594	15.7249	17.3164	19.2651	19.5104	22.5274	2516.62	1974.64	0.349879	0.0327322	0.230021	RBM6	3	49940007	50100045	+	7302	protein_coding	RNA binding motif protein 6 [Source:HGNC Symbol;Acc:HGNC:9903]	-
ENSG00000068831	1473	2981	3486	2243	1682	1733	13.2653	31.7856	34.2229	20.0473	16.5349	17.1256	1837.06	2711.53	-0.561499	0.0583784	0.311703	RASGRP2	11	64726911	64745456	-	6084	protein_coding	RAS guanyl releasing protein 2 [Source:HGNC Symbol;Acc:HGNC:9879]	-
ENSG00000115232	1944	2155	1901	2859	2632	2094	13.4809	17.6939	14.3707	19.6765	19.9237	15.9342	2466.83	2023.12	0.28635	0.125499	0.445156	ITGA4	2	181457202	181536187	+	7901	protein_coding	integrin subunit alpha 4 [Source:HGNC Symbol;Acc:HGNC:6140]	-
ENSG00000089041	3281	2129	2340	2030	2137	1664	32.4138	24.9031	25.2008	19.9037	23.0457	18.0389	1901.61	2572.89	-0.436353	0.0208132	0.1807	P2RX7	12	121132819	121188032	+	5546	protein_coding	purinergic receptor P2X 7 [Source:HGNC Symbol;Acc:HGNC:8537]	-
ENSG00000132963	2016	2204	2647	2219	1998	2496	77.351	100.125	110.715	84.4979	83.6822	105.088	2193.88	2313.67	-0.0766159	0.69947	0.892044	POMP	13	28659104	28678925	+	1428	protein_coding	proteasome maturation protein [Source:HGNC Symbol;Acc:HGNC:20330]	-
ENSG00000138757	2527	2684	2640	1936	1948	1840	19.2754	24.2401	21.9522	14.656	16.2199	15.401	1868.81	2643.79	-0.500371	0.00276779	0.0541415	G3BP2	4	75642782	75724525	-	7183	protein_coding	G3BP stress granule assembly factor 2 [Source:HGNC Symbol;Acc:HGNC:30291]	-
ENSG00000155380	2193	1825	1873	2500	2283	2884	22.6196	22.2875	21.06	25.5917	25.7048	32.6418	2506.76	1970.06	0.34749	0.0449003	0.271883	SLC16A1	1	112911847	112957013	-	5312	protein_coding	solute carrier family 16 member 1 [Source:HGNC Symbol;Acc:HGNC:10922]	-
ENSG00000129675	2118	2122	2140	2750	2436	1982	18.0363	21.3955	19.8661	23.2417	22.6445	18.5208	2329.75	2144.94	0.119463	0.492919	0.796262	ARHGEF6	X	136665547	136782088	-	6434	protein_coding	Rac/Cdc42 guanine nucleotide exchange factor 6 [Source:HGNC Symbol;Acc:HGNC:685]	-
ENSG00000136448	2229	2467	2852	2286	1936	1766	18.3127	23.9975	25.5428	18.6394	17.3624	15.9209	1946.76	2544.04	-0.385816	0.0396368	0.254235	NMT1	17	45051610	45109016	+	6669	protein_coding	N-myristoyltransferase 1 [Source:HGNC Symbol;Acc:HGNC:7857]	-
ENSG00000069248	2033	2604	2629	2331	1935	2000	18.3205	27.784	25.8265	20.8476	19.0346	19.7771	2039.28	2458.75	-0.269599	0.173101	0.516932	NUP133	1	229440260	229508341	-	6080	protein_coding	nucleoporin 133 [Source:HGNC Symbol;Acc:HGNC:18016]	-
ENSG00000075292	2223	1731	1910	2341	2579	2741	9.76421	9.0022	9.14549	10.205	12.3655	13.2111	2509.35	1957.45	0.358132	0.03666	0.243949	ZNF638	2	71276561	71435069	+	12474	protein_coding	zinc finger protein 638 [Source:HGNC Symbol;Acc:HGNC:17894]	-
ENSG00000158195	1953	2618	2689	2582	2197	1483	18.8523	29.9216	28.2962	24.7361	23.1501	15.7085	2029.36	2459.36	-0.276995	0.247527	0.602983	WASF2	1	27404226	27490158	-	5676	protein_coding	WAS protein family member 2 [Source:HGNC Symbol;Acc:HGNC:12733]	-
ENSG00000123349	2350	1804	2189	1936	2334	2904	38.0938	34.624	38.6819	31.1462	41.3	51.6555	2358.25	2116.88	0.155566	0.459356	0.773291	PFDN5	12	53295291	53299450	+	3380	protein_coding	prefoldin subunit 5 [Source:HGNC Symbol;Acc:HGNC:8869]	-
ENSG00000198833	1824	2595	2523	2582	1931	2053	23.2954	39.2408	35.1268	32.7277	26.921	28.7719	2132.58	2355.5	-0.143121	0.514684	0.809048	UBE2J1	6	89326625	89352848	-	4290	protein_coding	ubiquitin conjugating enzyme E2 J1 [Source:HGNC Symbol;Acc:HGNC:17598]	-
ENSG00000112996	2728	2345	2301	2341	2049	1739	24.0999	24.5284	22.1597	20.5252	19.7595	16.8579	1992.45	2468.23	-0.308827	0.0608253	0.317532	MRPS30	5	44808925	44820428	+	6202	protein_coding	mitochondrial ribosomal protein S30 [Source:HGNC Symbol;Acc:HGNC:8769]	-
ENSG00000204482	2096	2129	2924	2036	1914	2397	50.3465	60.5491	76.5652	48.5366	50.186	63.18	2076.22	2403.98	-0.211452	0.312211	0.664401	LST1	6	31586124	31588909	+	2281	protein_coding	leukocyte specific transcript 1 [Source:HGNC Symbol;Acc:HGNC:14189]	-
ENSG00000152102	2324	2154	2486	2574	2196	1760	23.4283	25.7101	27.32	25.7529	24.1657	19.4693	2120.2	2336.25	-0.139814	0.433971	0.758173	FAM168B	2	131047876	131093460	-	5435	protein_coding	family with sequence similarity 168 member B [Source:HGNC Symbol;Acc:HGNC:27016]	-
ENSG00000131446	2552	2235	2550	2231	1980	1931	12.0789	12.525	13.1571	10.4799	10.2299	10.0291	2000.52	2457.51	-0.29676	0.0479733	0.281645	MGAT1	5	180784782	180815652	-	11576	protein_coding	mannosyl (alpha-1,3-)-glycoprotein beta-1,2-N-acetylglucosaminyltransferase [Source:HGNC Symbol;Acc:HGNC:7044]	-
ENSG00000148840	2581	2185	2530	2226	2205	1738	23.2016	23.256	24.7928	19.8595	21.6372	17.144	2009.41	2441.5	-0.28097	0.0913962	0.382766	PPRC1	10	102132994	102150331	+	6095	protein_coding	peroxisome proliferator-activated receptor gamma, coactivator-related 1 [Source:HGNC Symbol;Acc:HGNC:30025]	-
ENSG00000062650	2196	2342	2439	2525	2088	1874	16.6463	21.0197	20.1545	18.9959	17.2774	15.5879	2107.44	2349.61	-0.156654	0.375488	0.716944	WAPL	10	86435256	86521815	-	7228	protein_coding	WAPL cohesin release factor [Source:HGNC Symbol;Acc:HGNC:23293]	-
ENSG00000101558	2182	2130	2475	2311	2191	2160	10.0633	11.6311	12.4434	10.5779	11.0304	10.9314	2173.33	2280.06	-0.0690687	0.671762	0.883301	VAPA	18	9914002	9960021	+	11880	protein_coding	VAMP associated protein A [Source:HGNC Symbol;Acc:HGNC:12648]	-
ENSG00000067048	2581	1477	1386	2562	2666	2772	24.6451	16.6985	14.4272	24.2793	27.7885	29.0449	2616.64	1799.13	0.540099	0.015458	0.153656	DDX3Y	Y	12904108	12920478	+	5738	protein_coding	DEAD-box helicase 3 Y-linked [Source:HGNC Symbol;Acc:HGNC:2699]	-
ENSG00000161013	2384	1409	1693	2808	2582	2567	23.7707	16.6342	18.4021	27.7873	28.1031	28.0863	2594.31	1816.73	0.513669	0.00567108	0.0861993	MGAT4B	5	179797597	179806952	-	5495	protein_coding	alpha-1,3-mannosyl-glycoprotein 4-beta-N-acetylglucosaminyltransferase B [Source:HGNC Symbol;Acc:HGNC:7048]	-
ENSG00000198000	2695	1952	1987	2075	2235	2488	18.3292	15.7187	14.7319	14.006	16.593	18.5681	2226.84	2209.3	0.0111663	0.95164	0.98639	NOL8	9	92297358	92325636	-	8056	protein_coding	nucleolar protein 8 [Source:HGNC Symbol;Acc:HGNC:23387]	-
ENSG00000110619	2128	2718	3109	2012	1779	1684	11.6164	17.5672	18.501	10.9004	10.6008	10.0873	1782.49	2690.77	-0.593917	0.00429247	0.0717238	CARS	11	3000922	3057613	-	10037	protein_coding	cysteinyl-tRNA synthetase [Source:HGNC Symbol;Acc:HGNC:1493]	-
ENSG00000119707	2463	1857	2016	2224	2429	2441	11.3794	10.1583	10.1536	10.1977	12.2503	12.3753	2321.74	2112.92	0.135736	0.4178	0.747015	RBM25	14	73058436	73123898	+	11859	protein_coding	RNA binding motif protein 25 [Source:HGNC Symbol;Acc:HGNC:23244]	-
ENSG00000132199	2359	2120	2310	2364	2039	2234	11.3397	12.066	12.1049	11.2781	10.6993	11.784	2163.43	2275.53	-0.0728172	0.631913	0.86291	ENOSF1	18	670324	712676	-	11398	protein_coding	enolase superfamily member 1 [Source:HGNC Symbol;Acc:HGNC:30365]	-
ENSG00000186517	2767	2143	2425	2413	1977	1692	29.9377	27.4528	28.6021	25.9108	23.3496	20.0883	1974.36	2448.21	-0.310276	0.0676465	0.332838	ARHGAP30	1	161046946	161069970	-	5064	protein_coding	Rho GTPase activating protein 30 [Source:HGNC Symbol;Acc:HGNC:27414]	-
ENSG00000136270	2470	1777	2160	2361	2246	2402	23.321	19.8652	22.2321	22.1238	23.1485	24.8861	2288.9	2134.26	0.1007	0.531049	0.816922	TBRG4	7	45100100	45112047	-	5803	protein_coding	transforming growth factor beta regulator 4 [Source:HGNC Symbol;Acc:HGNC:17443]	-
ENSG00000100280	2002	2751	3424	2198	1703	1334	16.3205	26.553	30.4284	17.7832	15.1547	11.9333	1695.49	2769.77	-0.707814	0.00479516	0.0772302	AP1B1	22	29327680	29423179	-	6721	protein_coding	adaptor related protein complex 1 subunit beta 1 [Source:HGNC Symbol;Acc:HGNC:554]	-
ENSG00000035687	1899	2474	2442	2217	2126	2246	28.3815	43.7789	39.7862	32.8844	34.6846	36.8345	2151.8	2307.27	-0.100431	0.616556	0.856071	ADSS	1	244408494	244452134	-	3666	protein_coding	adenylosuccinate synthase [Source:HGNC Symbol;Acc:HGNC:292]	-
ENSG00000183291	2134	2028	2240	2278	2099	2624	53.1224	59.773	60.7865	56.2795	57.0372	71.6771	2289.14	2149.16	0.0910429	0.605324	0.850909	SELENOF	1	86862445	86914424	-	2201	protein_coding	selenoprotein F [Source:HGNC Symbol;Acc:HGNC:17705]	-
ENSG00000126882	2630	2205	2543	2338	1994	1681	26.2045	26.0125	27.6212	23.1194	21.6874	18.379	1953.43	2468.25	-0.337366	0.0423597	0.264575	FAM78A	9	131258076	131276547	-	5499	protein_coding	family with sequence similarity 78 member A [Source:HGNC Symbol;Acc:HGNC:25465]	-
ENSG00000205213	1720	2217	1926	2951	2103	2471	14.8642	22.6847	18.1445	25.3103	19.8388	23.4326	2444.51	1985.13	0.300661	0.143318	0.474594	LGR4	11	27365961	27472775	-	6340	protein_coding	leucine rich repeat containing G protein-coupled receptor 4 [Source:HGNC Symbol;Acc:HGNC:13299]	-
ENSG00000093144	2083	2096	2244	2336	2090	2537	20.1001	23.9471	23.6051	22.3715	22.0149	26.8635	2274.44	2159.6	0.0748358	0.666509	0.881349	ECHDC1	6	127288710	127343609	-	5678	protein_coding	ethylmalonyl-CoA decarboxylase 1 [Source:HGNC Symbol;Acc:HGNC:21489]	-
ENSG00000210140	3283	1777	1759	2129	2052	2382	2725.4	1746.63	1591.85	1754.08	1859.51	2169.88	2145.99	2250.03	-0.0685896	0.764954	0.921485	MT-TC	MT	5761	5826	-	66	Mt_tRNA	mitochondrially encoded tRNA cysteine [Source:HGNC Symbol;Acc:HGNC:7477]	-
ENSG00000164190	2191	2468	2290	2444	2254	1734	9.58141	12.7787	10.9169	10.6072	10.7598	8.32089	2091.18	2343.99	-0.164394	0.390106	0.72585	NIPBL	5	36876759	37066413	+	12529	protein_coding	NIPBL, cohesin loading factor [Source:HGNC Symbol;Acc:HGNC:28862]	-
ENSG00000103423	2574	2341	2374	2199	1979	1914	19.9449	21.4772	20.053	16.9107	16.7391	16.2741	1984.65	2443.85	-0.30017	0.0450469	0.272347	DNAJA3	16	4425805	4456775	+	7071	protein_coding	DnaJ heat shock protein family (Hsp40) member A3 [Source:HGNC Symbol;Acc:HGNC:11808]	-
ENSG00000171791	1842	2752	2582	2534	2000	1667	8.5783	15.1745	13.1082	11.712	10.1673	8.51884	2010.64	2438.11	-0.277797	0.23728	0.59408	BCL2	18	63123346	63320128	-	11765	protein_coding	BCL2, apoptosis regulator [Source:HGNC Symbol;Acc:HGNC:990]	-
ENSG00000254087	2177	2501	2778	2345	1922	1649	19.2851	26.232	26.827	20.6167	18.5857	16.0294	1920.54	2515.58	-0.389104	0.0485629	0.28355	LYN	8	55879813	56014168	+	6185	protein_coding	LYN proto-oncogene, Src family tyrosine kinase [Source:HGNC Symbol;Acc:HGNC:6735]	-
ENSG00000101191	2282	2411	2297	2450	2151	1768	9.41431	11.7767	10.3302	10.0312	9.68669	8.00366	2069.87	2353.58	-0.185062	0.301104	0.653747	DIDO1	20	62877738	62937952	-	13281	protein_coding	death inducer-obliterator 1 [Source:HGNC Symbol;Acc:HGNC:2680]	-
ENSG00000158941	2441	2360	2751	2170	1914	1717	20.4688	23.431	25.1473	18.0591	17.5198	15.7989	1887.34	2536.41	-0.426262	0.0108174	0.126224	CCAR2	8	22604632	22621514	+	6534	protein_coding	cell cycle and apoptosis regulator 2 [Source:HGNC Symbol;Acc:HGNC:23360]	-
ENSG00000111786	2490	2259	2595	2304	1782	1918	36.439	39.1415	41.3981	33.4629	28.4667	30.7999	1951.86	2462.28	-0.334985	0.0377963	0.248555	SRSF9	12	120461668	120469793	-	3744	protein_coding	serine and arginine rich splicing factor 9 [Source:HGNC Symbol;Acc:HGNC:10791]	-
ENSG00000182180	2094	2508	2822	2205	1809	1906	41.0633	58.2316	60.3267	42.914	38.7238	41.0141	1926.62	2507.34	-0.379855	0.0517274	0.293916	MRPS16	10	73248843	73252693	-	2794	protein_coding	mitochondrial ribosomal protein S16 [Source:HGNC Symbol;Acc:HGNC:14048]	-
ENSG00000171530	2190	1896	2331	2256	2175	2485	39.2383	40.2215	45.5286	40.1161	42.539	48.8569	2260.98	2148.83	0.0733334	0.663304	0.880068	TBCA	5	77691166	77868780	-	3058	protein_coding	tubulin folding cofactor A [Source:HGNC Symbol;Acc:HGNC:11579]	-
ENSG00000126216	1789	2587	2742	2488	2135	1587	13.5125	23.1354	22.5771	18.6505	17.603	13.1533	2014.93	2415.34	-0.261226	0.278131	0.63223	TUBGCP3	13	112485005	112588205	-	7254	protein_coding	tubulin gamma complex associated protein 3 [Source:HGNC Symbol;Acc:HGNC:18598]	-
ENSG00000096063	1977	2121	2289	2641	2193	2096	16.1865	20.5609	20.43	21.46	19.5997	18.831	2253.25	2151.18	0.0671492	0.700418	0.8926	SRPK1	6	35832966	35921342	-	6692	protein_coding	SRSF protein kinase 1 [Source:HGNC Symbol;Acc:HGNC:11305]	-
ENSG00000132463	2527	2343	2536	2241	1789	1877	17.7848	19.5241	19.4567	15.6531	13.7441	14.4958	1921.1	2484.5	-0.370851	0.0179891	0.166711	GRSF1	4	70815782	70839945	-	7785	protein_coding	G-rich RNA sequence binding factor 1 [Source:HGNC Symbol;Acc:HGNC:4610]	-
ENSG00000127507	1867	2618	2958	2357	1993	1517	11.8642	19.6979	20.4913	14.8651	13.825	10.5783	1903.47	2523.2	-0.406367	0.0902785	0.380617	ADGRE2	19	14732393	14778541	-	8622	protein_coding	adhesion G protein-coupled receptor E2 [Source:HGNC Symbol;Acc:HGNC:3337]	-
ENSG00000166181	2084	2266	2265	2437	2092	2161	24.5502	31.6061	29.0871	28.4922	26.9018	27.9348	2178.89	2228.96	-0.0325279	0.847236	0.951622	API5	11	43311963	43344529	+	4651	protein_coding	apoptosis inhibitor 5 [Source:HGNC Symbol;Acc:HGNC:594]	-
ENSG00000100138	2185	2167	2596	2199	1994	2152	40.859	47.9787	52.9196	40.8107	40.7027	44.1582	2070.14	2335.11	-0.173669	0.309519	0.661638	SNU13	22	41673930	41690504	-	2930	protein_coding	small nuclear ribonucleoprotein 13 [Source:HGNC Symbol;Acc:HGNC:7819]	-
ENSG00000009954	1957	2806	2775	2240	1976	1537	15.2027	25.809	23.5	17.2699	16.7563	13.102	1868.74	2558.04	-0.452694	0.0481698	0.282194	BAZ1B	7	73440398	73522278	-	7053	protein_coding	bromodomain adjacent to zinc finger domain 1B [Source:HGNC Symbol;Acc:HGNC:961]	-
ENSG00000170791	2397	1579	1796	2387	2317	2812	22.3887	17.4621	18.287	22.1272	23.6238	28.8211	2459.31	1917.33	0.358862	0.0564135	0.306326	CHCHD7	8	56211686	56218798	+	5866	protein_coding	coiled-coil-helix-coiled-coil-helix domain containing 7 [Source:HGNC Symbol;Acc:HGNC:28314]	-
ENSG00000138029	2027	1868	1914	2430	2416	2624	25.9486	28.3133	26.7102	30.873	33.7613	36.8601	2442.2	1948.38	0.325913	0.042149	0.263759	HADHB	2	26243170	26290468	+	4280	protein_coding	hydroxyacyl-CoA dehydrogenase trifunctional multienzyme complex subunit beta [Source:HGNC Symbol;Acc:HGNC:4803]	-
ENSG00000133657	2332	2256	1932	2661	2122	1967	9.64018	11.042	8.70641	10.9173	9.57556	8.92266	2191.89	2189.88	0.00154432	0.993031	0.998062	ATP13A3	3	194402672	194498364	-	13254	protein_coding	ATPase 13A3 [Source:HGNC Symbol;Acc:HGNC:24113]	-
ENSG00000171492	2005	1882	2192	2495	2259	2425	22.6411	25.1626	26.9835	27.9619	27.8459	30.0489	2342.01	2040.06	0.199219	0.213174	0.566299	LRRC8D	1	89821014	89936611	+	4852	protein_coding	leucine rich repeat containing 8 VRAC subunit D [Source:HGNC Symbol;Acc:HGNC:16992]	-
ENSG00000082212	2013	2394	2671	2494	1765	1919	6.79018	9.56127	9.8217	8.34924	6.49897	7.10306	2004.57	2390.1	-0.253497	0.2127	0.565905	ME2	18	50878734	50954257	+	16243	protein_coding	malic enzyme 2 [Source:HGNC Symbol;Acc:HGNC:6984]	-
ENSG00000050426	2295	1958	2387	2152	2124	2328	20.8461	21.0576	23.6358	19.3998	21.06	23.2038	2158.97	2222.59	-0.0419837	0.798108	0.931142	LETMD1	12	51047962	51060424	+	6032	protein_coding	LETM1 domain containing 1 [Source:HGNC Symbol;Acc:HGNC:24241]	-
ENSG00000132819	2213	2705	3493	1854	1464	1514	45.1418	65.3309	77.6733	37.5336	32.5987	33.8888	1570.81	2841.16	-0.854774	9.26807e-05	0.00482525	RBM38	20	57391407	57409333	+	2686	protein_coding	RNA binding motif protein 38 [Source:HGNC Symbol;Acc:HGNC:15818]	-
ENSG00000278540	2336	2618	2665	2318	1824	1481	9.83934	13.0562	12.2367	9.68991	8.38649	6.84513	1822.55	2569.28	-0.495104	0.0130563	0.140781	ACACA	17	37084988	37406818	-	13008	protein_coding	acetyl-CoA carboxylase alpha [Source:HGNC Symbol;Acc:HGNC:84]	-
ENSG00000115866	2104	1924	2070	2525	2306	2307	28.7192	31.0946	30.8015	34.2059	34.3596	34.5547	2327.1	2044.91	0.18659	0.212041	0.564926	DARS	2	135906677	135986100	-	4014	protein_coding	aspartyl-tRNA synthetase [Source:HGNC Symbol;Acc:HGNC:2678]	-
ENSG00000125676	1804	2158	2115	2650	2381	2124	9.61775	13.6221	12.292	14.0216	13.8567	12.4258	2328.68	2052.95	0.182116	0.329183	0.680326	THOC2	X	123600561	123733056	-	10277	protein_coding	THO complex 2 [Source:HGNC Symbol;Acc:HGNC:19073]	-
ENSG00000088325	852	2987	3395	2776	1802	1419	12.949	53.7511	56.2489	41.8727	29.8962	23.6654	1934.21	2491.87	-0.365404	0.57192	0.835281	TPX2	20	31739271	31801805	+	3605	protein_coding	TPX2, microtubule nucleation factor [Source:HGNC Symbol;Acc:HGNC:1249]	-
ENSG00000164111	1908	2605	2900	2155	1781	1860	34.4561	55.6993	57.0902	38.6232	35.1087	36.8582	1886.37	2511.61	-0.412765	0.0581352	0.311146	ANXA5	4	121667955	121697113	-	3034	protein_coding	annexin A5 [Source:HGNC Symbol;Acc:HGNC:543]	-
ENSG00000108773	2706	1321	1602	2212	2526	2842	39.3374	22.7371	25.3872	31.9136	40.0842	45.3351	2486.23	1853.27	0.423502	0.077745	0.356449	KAT2A	17	42113108	42121358	-	3769	protein_coding	lysine acetyltransferase 2A [Source:HGNC Symbol;Acc:HGNC:4201]	-
ENSG00000132274	4268	615	756	1945	2716	2898	38.8447	6.62729	7.50075	17.5687	26.9836	28.9427	2487.42	1792.85	0.472298	0.569863	0.834257	TRIM22	11	5689689	5737089	+	6020	protein_coding	tripartite motif containing 22 [Source:HGNC Symbol;Acc:HGNC:16379]	-
ENSG00000134186	2598	1599	1669	2331	2408	2579	24.4705	17.8323	17.1371	21.7901	24.7584	26.6556	2394.03	1943.89	0.300175	0.129751	0.452757	PRPF38B	1	108692323	108701803	+	5817	protein_coding	pre-mRNA processing factor 38B [Source:HGNC Symbol;Acc:HGNC:25512]	-
ENSG00000026508	2345	2376	2480	2233	1893	1839	12.8432	15.4074	14.8067	12.1376	11.3173	11.0521	1940.78	2421.67	-0.319142	0.0493175	0.286137	CD44	11	35138870	35232402	+	10004	protein_coding	CD44 molecule (Indian blood group) [Source:HGNC Symbol;Acc:HGNC:1681]	-
ENSG00000140983	2579	1607	2043	2155	2084	2697	27.3104	20.1487	23.5842	22.6484	24.09	31.3395	2271.17	2066.54	0.135915	0.499008	0.799586	RHOT2	16	668086	674174	+	5174	protein_coding	ras homolog family member T2 [Source:HGNC Symbol;Acc:HGNC:21169]	-
ENSG00000107798	2452	1902	2096	2352	2004	2353	27.3617	25.1297	25.497	26.0479	24.4108	28.8123	2188.22	2152.81	0.0234245	0.883214	0.964654	LIPA	10	89213569	89414557	-	4910	protein_coding	lipase A, lysosomal acid type [Source:HGNC Symbol;Acc:HGNC:6617]	-
ENSG00000135655	2207	2125	2183	2216	2083	2342	6.22732	7.09924	6.71473	6.20557	6.4158	7.25136	2169.49	2187.89	-0.0121305	0.94029	0.981959	USP15	12	62260338	62417431	+	19418	protein_coding	ubiquitin specific peptidase 15 [Source:HGNC Symbol;Acc:HGNC:12613]	-
ENSG00000108344	2314	2475	3000	2079	1708	1578	25.5408	32.3445	36.0968	22.774	20.5789	19.1123	1743.27	2622.84	-0.589109	0.00185647	0.04186	PSMD3	17	39980797	39997960	+	4964	protein_coding	proteasome 26S subunit, non-ATPase 3 [Source:HGNC Symbol;Acc:HGNC:9560]	-
ENSG00000111011	2096	2111	2120	2253	2108	2458	13.1381	15.667	14.4862	14.0158	14.4237	16.9067	2228.41	2127.43	0.0669874	0.693462	0.890101	RSRC2	12	122503458	122527000	-	8741	protein_coding	arginine and serine rich coiled-coil 2 [Source:HGNC Symbol;Acc:HGNC:30559]	-
ENSG00000166501	2222	2826	2948	2156	1631	1352	10.9818	16.5369	15.883	10.5752	8.79924	7.33227	1664.53	2705.06	-0.70023	0.00145971	0.0357982	PRKCB	16	23835946	24220611	+	11086	protein_coding	protein kinase C beta [Source:HGNC Symbol;Acc:HGNC:9395]	-
ENSG00000075151	2298	2037	1937	2549	2317	1981	13.1209	13.7708	12.0564	14.4443	14.4411	12.4117	2227.95	2101.22	0.0845981	0.603858	0.850307	EIF4G3	1	20806292	21176888	-	9596	protein_coding	eukaryotic translation initiation factor 4 gamma 3 [Source:HGNC Symbol;Acc:HGNC:3298]	-
ENSG00000143624	2857	1555	1752	2273	2357	2325	14.9795	9.65321	10.0138	11.8277	13.4899	13.3765	2273.3	2035.5	0.159067	0.449829	0.766641	INTS3	1	153728067	153774808	+	10450	protein_coding	integrator complex subunit 3 [Source:HGNC Symbol;Acc:HGNC:26153]	-
ENSG00000139726	2785	2023	2342	2155	1858	1949	42.6708	36.6991	39.1173	32.7692	31.0752	32.7681	1942.34	2382.12	-0.294575	0.0595971	0.314814	DENR	12	122752774	122771064	+	3576	protein_coding	density regulated re-initiation and release factor [Source:HGNC Symbol;Acc:HGNC:2769]	-
ENSG00000083720	1836	2691	3013	1893	1768	1896	23.9854	41.6239	42.9091	24.5436	25.2127	27.1798	1814.07	2558.74	-0.496036	0.0324368	0.229275	OXCT1	5	41730065	41870519	-	4194	protein_coding	3-oxoacid CoA-transferase 1 [Source:HGNC Symbol;Acc:HGNC:8527]	-
ENSG00000188895	2174	1955	2115	2572	2152	2125	16.103	17.1454	17.0779	18.9074	17.4001	17.2719	2228.17	2092.89	0.0905097	0.552463	0.825954	MSL1	17	40122298	40136916	+	7397	protein_coding	male specific lethal 1 homolog [Source:HGNC Symbol;Acc:HGNC:27905]	-
ENSG00000101182	1928	2460	2790	2103	1883	1923	60.3632	91.1915	95.2238	65.3458	64.3544	66.066	1926.06	2427.95	-0.333879	0.104872	0.408922	PSMA7	20	62136735	62143440	-	1750	protein_coding	proteasome subunit alpha 7 [Source:HGNC Symbol;Acc:HGNC:9536]	-
ENSG00000112851	1547	2805	2605	2559	1759	1807	8.29684	17.8119	15.2302	13.6209	10.298	10.6344	1984.56	2374.3	-0.258364	0.331231	0.682092	ERBIN	5	65926475	66082549	+	10216	protein_coding	erbb2 interacting protein [Source:HGNC Symbol;Acc:HGNC:15842]	-
ENSG00000108819	2163	2465	2698	2363	1790	1589	27.5736	37.2056	37.4934	29.8961	24.9088	22.2277	1861.38	2471.27	-0.408577	0.0411206	0.259734	PPP1R9B	17	50133735	50150630	-	4298	protein_coding	protein phosphatase 1 regulatory subunit 9B [Source:HGNC Symbol;Acc:HGNC:9298]	-
ENSG00000135837	2019	2534	2042	2627	2172	1671	7.73523	11.4947	8.52842	9.98873	9.08363	7.02501	2098.25	2231.8	-0.0886966	0.681618	0.88638	CEP350	1	179954738	180114880	+	14301	protein_coding	centrosomal protein 350 [Source:HGNC Symbol;Acc:HGNC:24238]	-
ENSG00000104320	1889	2536	2633	2299	1996	1707	16.8127	26.7244	25.5465	20.3075	19.3922	16.6714	1950.97	2390.94	-0.293104	0.170696	0.513431	NBN	8	89933336	90003228	-	6156	protein_coding	nibrin [Source:HGNC Symbol;Acc:HGNC:7652]	-
ENSG00000130313	1793	2396	3005	2210	1813	1840	34.5061	54.5955	63.0429	42.2106	38.0869	38.8568	1907.18	2435.22	-0.352397	0.123288	0.441782	PGLS	19	17511629	17521288	+	2847	protein_coding	6-phosphogluconolactonase [Source:HGNC Symbol;Acc:HGNC:8903]	-
ENSG00000141582	1998	2268	2898	2290	1827	1732	38.0108	51.0867	60.1015	43.2374	37.9413	36.157	1899.84	2415.76	-0.346371	0.093811	0.387822	CBX4	17	79833156	79839429	-	2880	protein_coding	chromobox 4 [Source:HGNC Symbol;Acc:HGNC:1554]	-
ENSG00000124562	1810	2145	2415	2188	2108	2336	77.6589	108.967	112.955	93.1694	98.7292	109.981	2167.3	2150.8	0.0111837	0.954722	0.986474	SNRPC	6	34757406	34773794	+	1277	protein_coding	small nuclear ribonucleoprotein polypeptide C [Source:HGNC Symbol;Acc:HGNC:11157]	-
ENSG00000100304	2559	2528	2837	2037	1603	1436	30.335	35.4817	36.6614	23.965	20.7429	18.6793	1647.13	2662.9	-0.692785	9.84305e-05	0.00502765	TTLL12	22	43166622	43187133	-	4622	protein_coding	tubulin tyrosine ligase like 12 [Source:HGNC Symbol;Acc:HGNC:28974]	-
ENSG00000189007	3218	959	1092	1972	2526	3218	24.5735	8.6707	9.09033	14.9452	21.0561	26.965	2539.95	1707.7	0.57239	0.106637	0.411804	ADAT2	6	143422832	143450673	-	7175	protein_coding	adenosine deaminase, tRNA specific 2 [Source:HGNC Symbol;Acc:HGNC:21172]	-
ENSG00000140264	2005	2267	2970	1946	1716	2074	14.9523	20.017	24.1449	14.4029	13.9693	16.9721	1872.95	2441.72	-0.382494	0.0704124	0.339767	SERF2	15	43777087	43802589	+	7347	protein_coding	small EDRK-rich factor 2 [Source:HGNC Symbol;Acc:HGNC:10757]	-
ENSG00000157106	2878	2152	1782	2375	2158	1630	6.06766	5.37189	4.09557	4.96944	4.96643	3.77096	2002.65	2269.77	-0.180645	0.386177	0.723712	SMG1	16	18804853	18926454	-	25988	protein_coding	SMG1, nonsense mediated mRNA decay associated PI3K related kinase [Source:HGNC Symbol;Acc:HGNC:30045]	-
ENSG00000178950	2259	2222	2596	2252	1932	1705	8.16702	9.51143	10.2312	8.08033	7.6246	6.76403	1914.4	2377.97	-0.312629	0.0712351	0.3414	GAK	4	849276	932373	-	15155	protein_coding	cyclin G associated kinase [Source:HGNC Symbol;Acc:HGNC:4113]	-
ENSG00000130640	2253	2399	2732	2157	1760	1664	16.0377	20.2193	21.2001	15.2386	13.6759	12.9978	1813.67	2486.34	-0.454863	0.0116835	0.131753	TUBGCP2	10	133278630	133312337	-	7697	protein_coding	tubulin gamma complex associated protein 2 [Source:HGNC Symbol;Acc:HGNC:18599]	-
ENSG00000005206	2306	1692	2117	2230	2195	2417	17.7204	15.3946	17.7342	17.0072	18.4124	20.3809	2236.78	2038.3	0.133826	0.421112	0.749011	SPPL2B	19	2328615	2354806	+	7130	protein_coding	signal peptide peptidase like 2B [Source:HGNC Symbol;Acc:HGNC:30627]	-
ENSG00000100994	2395	2143	2577	2201	1934	1693	29.3301	31.073	34.4031	26.751	25.8539	22.7509	1895.43	2384.67	-0.331133	0.045019	0.272347	PYGB	20	25248069	25298014	+	4474	protein_coding	glycogen phosphorylase B [Source:HGNC Symbol;Acc:HGNC:9723]	-
ENSG00000105058	1894	2044	2613	2274	2059	2057	54.0202	69.0257	81.244	64.3694	64.1054	64.3789	2082.81	2206.32	-0.0829578	0.665419	0.880821	FAM32A	19	16185380	16192046	+	1921	protein_coding	family with sequence similarity 32 member A [Source:HGNC Symbol;Acc:HGNC:24563]	-
ENSG00000180398	2580	1840	2032	2159	2111	2216	23.5834	19.914	20.2482	19.5863	21.0638	22.2275	2118.89	2148.14	-0.0200217	0.902925	0.971157	MCFD2	2	46901870	46941855	-	5994	protein_coding	multiple coagulation factor deficiency 2 [Source:HGNC Symbol;Acc:HGNC:18451]	-
ENSG00000187239	1894	2380	2498	2525	1966	1671	15.7231	23.3932	22.6062	20.8034	17.8158	15.2219	1997.8	2290.25	-0.196774	0.355248	0.699216	FNBP1	9	129887187	130043194	-	6600	protein_coding	formin binding protein 1 [Source:HGNC Symbol;Acc:HGNC:17069]	-
ENSG00000159692	2136	2153	2554	2242	1926	1920	13.9974	16.7049	18.2449	14.5812	13.7773	13.8064	1982	2300.81	-0.215004	0.208718	0.561129	CTBP1	4	1211448	1249953	-	8361	protein_coding	C-terminal binding protein 1 [Source:HGNC Symbol;Acc:HGNC:2494]	-
ENSG00000100503	1902	3079	2987	2039	1619	1288	7.6161	14.5977	13.0387	8.10313	7.07671	5.65941	1603.09	2711.85	-0.758124	0.00274659	0.0539372	NIN	14	50719763	50831121	-	13683	protein_coding	ninein [Source:HGNC Symbol;Acc:HGNC:14906]	-
ENSG00000119535	2628	1360	1490	2386	2496	2549	17.0826	10.467	10.5582	15.3926	17.7106	18.1815	2430.3	1805.86	0.428075	0.0568564	0.307771	CSF3R	1	36466043	36483278	-	8429	protein_coding	colony stimulating factor 3 receptor [Source:HGNC Symbol;Acc:HGNC:2439]	-
ENSG00000184432	1940	2196	2269	2265	2078	2145	12.999	17.4219	16.5737	15.0623	15.1991	15.7714	2116.2	2160.42	-0.0296172	0.866766	0.958914	COPB2	3	139355600	139389732	-	8177	protein_coding	coatomer protein complex subunit beta 2 [Source:HGNC Symbol;Acc:HGNC:2232]	-
ENSG00000105669	2077	2558	3198	1819	1559	1682	39.4452	57.5191	66.2082	34.285	32.3196	35.0523	1648.84	2646.6	-0.682526	0.00135648	0.034121	COPE	19	18899514	18919397	-	2885	protein_coding	coatomer protein complex subunit epsilon [Source:HGNC Symbol;Acc:HGNC:2234]	-
ENSG00000104613	2414	1633	1858	2247	2325	2413	19.2552	15.4223	16.1559	17.788	20.244	21.1203	2284.33	1963.08	0.218351	0.209526	0.561759	INTS10	8	19817140	19852083	+	6869	protein_coding	integrator complex subunit 10 [Source:HGNC Symbol;Acc:HGNC:25548]	-
ENSG00000163191	2141	1795	2528	2061	2126	2237	172.509	171.243	222.048	164.811	186.991	197.785	2101.07	2163.05	-0.0420442	0.818157	0.940049	S100A11	1	152032506	152047907	-	680	protein_coding	S100 calcium binding protein A11 [Source:HGNC Symbol;Acc:HGNC:10488]	-
ENSG00000125817	2196	2464	2864	1957	1820	1586	42.366	56.2833	60.2329	37.4705	38.3282	33.5754	1746.34	2536.81	-0.538492	0.00451039	0.0738582	CENPB	20	3783851	3786690	-	2840	protein_coding	centromere protein B [Source:HGNC Symbol;Acc:HGNC:1852]	-
ENSG00000069329	2075	2323	2412	2266	1840	1963	11.6809	15.4832	14.8016	12.6599	11.3067	12.1258	1974.96	2296.34	-0.217251	0.221362	0.576718	VPS35	16	46656132	46689518	-	9733	protein_coding	VPS35, retromer complex component [Source:HGNC Symbol;Acc:HGNC:13487]	-
ENSG00000182149	2286	1759	2083	2300	2229	2221	16.0454	14.6182	15.9382	16.022	17.0784	17.1063	2203.36	2045.16	0.10733	0.482558	0.788841	IST1	16	71845996	71931199	+	7806	protein_coding	IST1, ESCRT-III associated factor [Source:HGNC Symbol;Acc:HGNC:28977]	-
ENSG00000164346	2155	1838	2087	2024	2244	2523	23.7955	24.0296	25.1215	22.1805	27.0478	30.5701	2226.11	2034.96	0.129378	0.469276	0.779937	NSA2	5	74766991	74780113	+	4962	protein_coding	NSA2, ribosome biogenesis homolog [Source:HGNC Symbol;Acc:HGNC:30728]	-
ENSG00000186350	2078	2475	2572	2437	1818	1486	10.2729	14.4869	13.8609	11.9568	9.81075	8.06118	1858.6	2406.43	-0.372351	0.0819378	0.363877	RXRA	9	134317098	134440585	+	11083	protein_coding	retinoid X receptor alpha [Source:HGNC Symbol;Acc:HGNC:10477]	RXR-like
ENSG00000087077	2745	1920	2268	2122	1886	1923	53.6757	44.4519	48.3453	41.1807	40.2568	41.2618	1932.88	2307.39	-0.255681	0.10942	0.417931	TRIP6	7	100867138	100873454	+	2802	protein_coding	thyroid hormone receptor interactor 6 [Source:HGNC Symbol;Acc:HGNC:12311]	-
ENSG00000130204	1966	2540	3012	2138	1717	1487	29.8387	45.644	49.8341	32.2045	28.4465	24.7651	1733.57	2543.38	-0.552735	0.0136254	0.144088	TOMM40	19	44890569	44903689	+	3610	protein_coding	translocase of outer mitochondrial membrane 40 [Source:HGNC Symbol;Acc:HGNC:18001]	-
ENSG00000143252	2996	2114	2221	1635	1889	2004	11.5926	9.68499	9.36838	6.27872	7.97874	8.50886	1812.39	2439.67	-0.429087	0.0233476	0.192873	SDHC	1	161314257	161375340	+	14160	protein_coding	succinate dehydrogenase complex subunit C [Source:HGNC Symbol;Acc:HGNC:10682]	-
ENSG00000077044	1740	2028	2450	2740	2138	1756	9.75694	13.4644	14.9764	15.2485	13.0868	10.8049	2150.1	2098.32	0.0354424	0.870421	0.960165	DGKD	2	233354507	233472104	+	9771	protein_coding	diacylglycerol kinase delta [Source:HGNC Symbol;Acc:HGNC:2851]	-
ENSG00000162368	2277	1853	1806	2236	2193	2479	32.4551	31.2716	28.0617	31.6304	34.1209	38.7731	2258.9	1983.65	0.187325	0.265303	0.620717	CMPK1	1	47333797	47378839	+	3844	protein_coding	cytidine/uridine monophosphate kinase 1 [Source:HGNC Symbol;Acc:HGNC:18170]	-
ENSG00000079785	2109	2173	2406	2077	1846	2231	30.1468	36.7772	37.4918	29.4655	28.8044	34.9943	2009.78	2250.09	-0.16285	0.359894	0.703288	DDX1	2	15591178	15631111	+	3833	protein_coding	DEAD-box helicase 1 [Source:HGNC Symbol;Acc:HGNC:2734]	-
ENSG00000075426	2361	2186	2446	2339	2054	1449	18.0746	19.8142	20.4129	17.7712	17.1647	12.1723	1895.49	2345.89	-0.307382	0.115237	0.427933	FOSL2	2	28392448	28417312	+	7157	protein_coding	FOS like 2, AP-1 transcription factor subunit [Source:HGNC Symbol;Acc:HGNC:3798]	TF_bZIP
ENSG00000149311	2623	1605	1451	2550	2426	2178	5.99511	4.34338	3.61528	5.78432	6.05275	5.46249	2331.49	1880.58	0.309847	0.143826	0.475103	ATM	11	108222484	108369102	+	23972	protein_coding	ATM serine/threonine kinase [Source:HGNC Symbol;Acc:HGNC:795]	-
ENSG00000172531	1887	2563	3042	2121	1605	1614	38.1369	61.3305	67.0207	42.543	35.4088	35.7941	1733.64	2537.51	-0.549345	0.0164914	0.15855	PPP1CA	11	67398183	67421183	-	2711	protein_coding	protein phosphatase 1 catalytic subunit alpha [Source:HGNC Symbol;Acc:HGNC:9281]	-
ENSG00000137970	2194	1582	1832	2033	2140	3035	160.923	137.386	146.482	147.99	171.34	244.273	2366.95	1867.98	0.341318	0.113336	0.424842	RPL7P9	1	96678874	96679620	-	747	processed_pseudogene	ribosomal protein L7 pseudogene 9 [Source:HGNC Symbol;Acc:HGNC:37028]	-
ENSG00000181789	2486	2269	2635	2086	1758	1579	30.7816	33.2643	35.5669	25.6341	23.7614	21.4539	1762.56	2478.13	-0.4914	0.00282915	0.0550754	COPG1	3	129249606	129277773	+	4425	protein_coding	coatomer protein complex subunit gamma 1 [Source:HGNC Symbol;Acc:HGNC:2236]	-
ENSG00000130332	2402	2090	2612	1936	1798	1972	77.5066	79.8484	91.8787	61.999	63.3312	69.8242	1862.99	2379.25	-0.352922	0.0311397	0.224157	LSM7	19	2321517	2328620	-	1698	protein_coding	LSM7 homolog, U6 small nuclear RNA and mRNA degradation associated [Source:HGNC Symbol;Acc:HGNC:20470]	-
ENSG00000139687	1688	2405	2460	2471	2033	1750	14.3345	24.1812	22.773	20.8255	18.8456	16.3072	2030.53	2223.15	-0.130441	0.563814	0.831287	RB1	13	48303726	48599436	+	6452	protein_coding	RB transcriptional corepressor 1 [Source:HGNC Symbol;Acc:HGNC:9884]	-
ENSG00000231925	2524	1682	2151	2303	1979	2159	27.3518	21.5812	25.4105	24.7687	23.4102	25.6733	2099.26	2113.22	-0.00978166	0.953703	0.986474	TAPBP	6	33299694	33314387	-	5056	protein_coding	TAP binding protein [Source:HGNC Symbol;Acc:HGNC:11566]	-
ENSG00000124702	1791	2532	3153	2038	1655	1622	48.603	81.3551	93.2753	54.8889	49.0261	48.3005	1727.79	2533.91	-0.552215	0.0208646	0.1807	KLHDC3	6	43014103	43021298	+	2019	protein_coding	kelch domain containing 3 [Source:HGNC Symbol;Acc:HGNC:20704]	-
ENSG00000138385	2207	2100	2156	2278	1986	2059	23.6499	26.6441	25.1856	24.2267	23.2311	24.2113	2060.17	2169.7	-0.074587	0.625878	0.860816	SSB	2	169791933	169812064	+	5113	protein_coding	Sjogren syndrome antigen B [Source:HGNC Symbol;Acc:HGNC:11316]	-
ENSG00000120733	2014	2306	2263	2586	2032	1585	13.861	18.791	16.9784	17.6635	15.2659	11.9701	2009.58	2221.31	-0.144208	0.485539	0.790956	KDM3B	5	138352596	138437028	+	7961	protein_coding	lysine demethylase 3B [Source:HGNC Symbol;Acc:HGNC:1337]	-
ENSG00000175727	3157	1505	1689	2208	2058	2150	12.4396	7.02139	7.25501	8.63465	8.85198	9.29618	2093.74	2088.51	0.00328841	0.988878	0.997296	MLXIP	12	122078722	122147347	+	13905	protein_coding	MLX interacting protein [Source:HGNC Symbol;Acc:HGNC:17055]	bHLH
ENSG00000134108	2416	2383	2410	1955	1761	1823	37.0171	43.2299	40.253	29.728	29.4529	30.6497	1806	2422.59	-0.423618	0.00671368	0.0951852	ARL8B	3	5122220	5180912	+	3576	protein_coding	ADP ribosylation factor like GTPase 8B [Source:HGNC Symbol;Acc:HGNC:25564]	-
ENSG00000138768	2110	2209	2270	2258	1944	1940	25.1978	31.2342	29.5516	26.7619	25.3419	25.4223	1999.71	2217.86	-0.149139	0.364931	0.708654	USO1	4	75724593	75814286	+	4588	protein_coding	USO1 vesicle transport factor [Source:HGNC Symbol;Acc:HGNC:30904]	-
ENSG00000103479	2128	1863	1820	2527	2379	2010	15.9281	16.5105	14.8504	18.772	19.4379	16.509	2251.87	1946.1	0.210614	0.190948	0.539645	RBL2	16	53433977	53491649	+	7320	protein_coding	RB transcriptional corepressor like 2 [Source:HGNC Symbol;Acc:HGNC:9894]	-
ENSG00000128989	2070	1970	1964	2506	2253	1962	16.3967	18.4759	16.9591	19.7006	19.4809	17.0537	2186.86	2015.62	0.117831	0.464233	0.776067	ARPP19	15	52547045	52569883	-	6917	protein_coding	cAMP regulated phosphoprotein 19 [Source:HGNC Symbol;Acc:HGNC:16967]	-
ENSG00000092148	2362	2175	1950	2413	1991	1828	10.3062	11.2365	9.2753	10.4493	9.48312	8.7524	2025.04	2175.63	-0.103296	0.5411	0.820774	HECTD1	14	31100112	31207804	-	12557	protein_coding	HECT domain E3 ubiquitin protein ligase 1 [Source:HGNC Symbol;Acc:HGNC:20157]	-
ENSG00000132383	1421	2695	3154	2159	1692	1592	14.1764	31.8336	34.3013	21.3766	18.4262	17.4281	1767.08	2479.72	-0.488574	0.0876631	0.374324	RPA1	17	1829702	1900082	+	5492	protein_coding	replication protein A1 [Source:HGNC Symbol;Acc:HGNC:10289]	-
ENSG00000160877	2122	2274	2565	2342	1750	1642	25.9868	32.9725	34.2429	28.4648	23.3942	22.0655	1859.43	2344.32	-0.334018	0.0797078	0.359983	NACC1	19	13118103	13141141	+	4474	protein_coding	nucleus accumbens associated 1 [Source:HGNC Symbol;Acc:HGNC:20967]	-
ENSG00000143183	1726	2118	2228	2231	1849	2541	16.9355	24.6058	23.8314	21.7256	19.8042	27.3587	2162.65	2052.28	0.0757484	0.720904	0.90248	TMCO1	1	165724293	165827755	-	5584	protein_coding	transmembrane and coiled-coil domains 1 [Source:HGNC Symbol;Acc:HGNC:18188]	-
ENSG00000166295	2501	1639	2018	2037	2063	2432	31.6907	24.5896	27.875	25.6166	28.5351	33.8154	2138.46	2045.79	0.0636014	0.734006	0.907206	ANAPC16	10	72216000	72235860	+	4324	protein_coding	anaphase promoting complex subunit 16 [Source:HGNC Symbol;Acc:HGNC:26976]	-
ENSG00000153885	2431	2006	2239	2081	1973	1946	20.8508	20.3715	20.9348	17.7143	18.4726	18.3153	1957.37	2232.29	-0.189668	0.200077	0.551039	KCTD15	19	33795933	33815763	+	6388	protein_coding	potassium channel tetramerization domain containing 15 [Source:HGNC Symbol;Acc:HGNC:23297]	-
ENSG00000136003	3156	1344	1603	1791	2146	2622	38.9543	19.6414	21.5689	21.9395	28.9141	35.5128	2155.39	2000.61	0.107149	0.699244	0.892044	ISCU	12	108562582	108569384	+	4439	protein_coding	iron-sulfur cluster assembly enzyme [Source:HGNC Symbol;Acc:HGNC:29882]	-
ENSG00000177731	2262	2617	2691	2053	1722	1317	19.1702	26.2599	24.8613	17.2678	15.9305	12.2477	1651.81	2554.85	-0.628902	0.00214203	0.0454848	FLII	17	18244836	18258916	-	6465	protein_coding	FLII, actin remodeling protein [Source:HGNC Symbol;Acc:HGNC:3750]	-
ENSG00000227057	2534	2177	2534	1995	1651	1769	44.571	45.3375	48.5879	34.8258	31.6997	34.1434	1762.98	2425.44	-0.46016	0.00275532	0.0540408	WDR46	6	33279108	33289527	-	3115	protein_coding	WD repeat domain 46 [Source:HGNC Symbol;Acc:HGNC:13923]	-
ENSG00000149150	1688	2591	3070	2124	1609	1574	26.1852	47.5887	51.9155	32.7002	27.2459	26.793	1722.39	2495.82	-0.53485	0.0332484	0.232141	SLC43A1	11	57484534	57515786	-	3532	protein_coding	solute carrier family 43 member 1 [Source:HGNC Symbol;Acc:HGNC:9225]	-
ENSG00000170540	1496	1943	2128	2268	2095	2710	22.3585	34.3825	34.6704	33.6409	34.1788	44.4441	2313.81	1884.03	0.296626	0.180879	0.527257	ARL6IP1	16	18791667	18801678	-	3666	protein_coding	ADP ribosylation factor like GTPase 6 interacting protein 1 [Source:HGNC Symbol;Acc:HGNC:697]	-
ENSG00000147548	2298	2084	1950	2282	2170	1854	8.25518	8.86397	7.63637	8.1359	8.5094	7.30836	2053.97	2122.73	-0.0474023	0.770877	0.92379	NSD3	8	38269697	38382272	-	15252	protein_coding	nuclear receptor binding SET domain protein 3 [Source:HGNC Symbol;Acc:HGNC:12767]	-
ENSG00000197622	1958	1907	2175	2368	2168	2032	25.6404	29.5676	31.0489	30.7756	30.9908	29.1991	2139.75	2028.99	0.0768419	0.634915	0.864902	CDC42SE1	1	151050971	151070325	-	4184	protein_coding	CDC42 small effector 1 [Source:HGNC Symbol;Acc:HGNC:17719]	-
ENSG00000129103	2318	1862	2189	2218	2037	1956	30.969	29.4542	31.8812	29.4096	29.7076	28.6758	2024.16	2128.17	-0.0723459	0.629462	0.861924	SUMF2	7	56064002	56080670	+	4101	protein_coding	sulfatase modifying factor 2 [Source:HGNC Symbol;Acc:HGNC:20415]	-
ENSG00000183684	1660	2786	3259	1825	1499	1546	57.7839	114.824	123.668	63.0485	56.9591	59.053	1584.53	2621.78	-0.726284	0.00545545	0.0840633	ALYREF	17	81887844	81891586	-	1574	protein_coding	Aly/REF export factor [Source:HGNC Symbol;Acc:HGNC:19071]	-
ENSG00000242299	1787	1403	1767	1539	2312	3764	213.312	198.291	229.934	182.323	301.26	493.031	2520.17	1655.5	0.606095	0.0392787	0.252995	AC073861.1	3	101576489	101576947	-	459	processed_pseudogene	ribosomal protein S18 (RPS18) pseudogene	-
ENSG00000090273	2110	2298	2903	1994	1673	1576	40.4788	52.1975	60.7111	37.965	35.0351	33.1768	1704.84	2462.88	-0.530501	0.00666391	0.0946782	NUDC	1	26900238	26946862	+	2856	protein_coding	nuclear distribution C, dynein complex regulator [Source:HGNC Symbol;Acc:HGNC:8045]	-
ENSG00000122705	2042	2450	2866	2004	1599	1591	44.4858	63.1954	68.064	43.3288	38.0256	38.0337	1688.08	2484.94	-0.557569	0.0059239	0.0885815	CLTA	9	36190856	36304781	+	2515	protein_coding	clathrin light chain A [Source:HGNC Symbol;Acc:HGNC:2090]	-
ENSG00000070814	1903	2233	2627	2404	1863	1521	9.11495	12.6636	13.7167	11.4278	9.74071	7.99426	1875.48	2282.73	-0.283216	0.191815	0.540734	TCOF1	5	150357629	150400308	+	11439	protein_coding	treacle ribosome biogenesis factor 1 [Source:HGNC Symbol;Acc:HGNC:11654]	-
ENSG00000225921	2119	2336	2757	1963	1675	1700	62.2523	81.2553	88.2952	57.2345	53.7158	54.8033	1737.95	2430.48	-0.483654	0.00904365	0.113925	NOL7	6	13615327	13632739	+	1865	protein_coding	nucleolar protein 7 [Source:HGNC Symbol;Acc:HGNC:21040]	-
ENSG00000198961	1700	2471	2392	2223	1880	1882	17.8538	30.7262	27.3854	23.1705	21.5528	21.6888	1947.88	2228.09	-0.193597	0.375371	0.716944	PJA2	5	109334709	109409994	-	5217	protein_coding	praja ring finger ubiquitin ligase 2 [Source:HGNC Symbol;Acc:HGNC:17481]	-
ENSG00000144224	2282	1795	1740	2212	2218	2294	24.4584	22.7788	20.33	23.5294	25.95	26.9798	2197.43	1941.88	0.178206	0.280587	0.634407	UBXN4	2	135741619	135785055	+	5112	protein_coding	UBX domain protein 4 [Source:HGNC Symbol;Acc:HGNC:14860]	-
ENSG00000080345	1745	2502	2321	2226	1932	1813	5.26308	8.93481	7.63124	6.6632	6.36083	6.00033	1942.96	2229.41	-0.198093	0.356981	0.700682	RIF1	2	151409883	151508013	+	18166	protein_coding	replication timing regulatory factor 1 [Source:HGNC Symbol;Acc:HGNC:23207]	-
ENSG00000168259	1869	2256	2503	2261	1732	1910	10.9253	15.6141	15.95	13.1171	11.0519	12.2516	1919.2	2239	-0.222079	0.264638	0.620091	DNAJC7	17	41976433	42021376	-	9373	protein_coding	DnaJ heat shock protein family (Hsp40) member C7 [Source:HGNC Symbol;Acc:HGNC:12392]	-
ENSG00000124831	1945	2521	2537	2500	1669	1350	8.95446	13.7419	12.7326	11.4228	8.38762	6.82004	1781.79	2370.48	-0.411504	0.0865659	0.372174	LRRFIP1	2	237627576	237813682	+	11901	protein_coding	LRR binding FLII interacting protein 1 [Source:HGNC Symbol;Acc:HGNC:6702]	-
ENSG00000125354	2089	2151	2285	2265	2018	1708	18.3278	22.3442	21.8541	19.7221	19.3266	16.4434	1948.31	2195.27	-0.171937	0.321846	0.673247	2022-09-06	X	119615724	119693370	-	6245	protein_coding	septin 6 [Source:HGNC Symbol;Acc:HGNC:15848]	-
ENSG00000204371	2506	2353	2707	1867	1609	1472	18.8372	20.9417	22.1819	13.9281	13.2024	12.1416	1609.34	2539.1	-0.657666	5.44602e-05	0.00320844	EHMT2	6	31879759	31897687	-	7289	protein_coding	euchromatic histone lysine methyltransferase 2 [Source:HGNC Symbol;Acc:HGNC:14129]	-
ENSG00000091140	1975	2328	2473	2106	1708	1915	20.421	28.5001	27.8746	21.6113	19.2779	21.7276	1865.43	2287.84	-0.294228	0.119691	0.435494	DLD	7	107890970	107931730	+	5299	protein_coding	dihydrolipoamide dehydrogenase [Source:HGNC Symbol;Acc:HGNC:2898]	-
ENSG00000143368	2051	2399	2877	2052	1622	1500	50.0556	69.322	76.5425	49.7024	43.2116	40.1709	1679.73	2472.81	-0.557652	0.00667719	0.094781	SF3B4	1	149923317	149928344	-	2245	protein_coding	splicing factor 3b subunit 4 [Source:HGNC Symbol;Acc:HGNC:10771]	-
ENSG00000120948	2197	1751	2070	2167	2011	2296	19.8277	18.7104	20.3652	19.4095	19.8115	22.7378	2114.75	2010.46	0.0728223	0.649354	0.872225	TARDBP	1	11012344	11026420	+	6071	protein_coding	TAR DNA binding protein [Source:HGNC Symbol;Acc:HGNC:11571]	-
ENSG00000105671	2527	2318	2824	1741	1498	1559	49.804	54.0911	60.6735	34.0542	32.228	33.7162	1562.9	2572.09	-0.718618	9.29204e-06	0.000783503	DDX49	19	18919675	18928633	+	2780	protein_coding	DEAD-box helicase 49 [Source:HGNC Symbol;Acc:HGNC:18684]	-
ENSG00000120992	2245	2268	2203	2101	1772	1874	26.2046	31.3442	28.0318	24.3388	22.5781	24.0029	1871.57	2258.46	-0.270883	0.091946	0.384039	LYPLA1	8	54046367	54102017	-	4694	protein_coding	lysophospholipase I [Source:HGNC Symbol;Acc:HGNC:6737]	-
ENSG00000100567	1826	1921	2235	2056	1969	2455	32.0766	39.9548	42.7998	35.8447	37.7569	47.3231	2120.44	2013.59	0.0746521	0.700928	0.892955	PSMA3	14	58244831	58272012	+	3119	protein_coding	proteasome subunit alpha 3 [Source:HGNC Symbol;Acc:HGNC:9532]	-
ENSG00000087269	2201	2547	2843	1965	1538	1354	34.0852	46.7013	47.9952	30.201	25.9995	23.009	1575.54	2561.57	-0.700878	0.000497881	0.0170379	NOP14	4	2937933	2963385	-	3538	protein_coding	NOP14 nucleolar protein [Source:HGNC Symbol;Acc:HGNC:16821]	-
ENSG00000107854	1815	2219	2043	2405	2067	1892	16.1514	23.3801	19.8188	21.2404	20.0788	18.4752	2069.78	2054.41	0.0110903	0.953412	0.986474	TNKS2	10	91798312	91865276	+	6157	protein_coding	tankyrase 2 [Source:HGNC Symbol;Acc:HGNC:15677]	-
ENSG00000086232	1850	2145	2381	2400	1911	1753	18.2634	25.0722	25.6239	23.5145	20.5937	18.99	1968.81	2151.7	-0.127849	0.513839	0.808876	EIF2AK1	7	6022244	6059230	-	5550	protein_coding	eukaryotic translation initiation factor 2 alpha kinase 1 [Source:HGNC Symbol;Acc:HGNC:24921]	-
ENSG00000112062	1976	1931	2130	2400	2087	1915	15.7822	18.2606	18.5453	19.0241	18.1955	16.7835	2082.75	2028.18	0.0385187	0.813339	0.937677	MAPK14	6	36027677	36111236	+	6860	protein_coding	mitogen-activated protein kinase 14 [Source:HGNC Symbol;Acc:HGNC:6876]	-
ENSG00000179632	2243	2226	2691	1970	1650	1631	51.7015	60.751	67.6182	45.0665	41.5165	41.2536	1708.36	2406.4	-0.494075	0.00429308	0.0717238	MAF1	8	144104499	144107611	+	2377	protein_coding	MAF1 homolog, negative regulator of RNA polymerase III [Source:HGNC Symbol;Acc:HGNC:24966]	-
ENSG00000102753	1659	1711	1874	2602	2193	2372	20.3167	24.8091	25.018	31.6248	29.3163	31.8754	2334.62	1764.33	0.404301	0.0158436	0.155567	KPNA3	13	49699307	49792921	-	4474	protein_coding	karyopherin subunit alpha 3 [Source:HGNC Symbol;Acc:HGNC:6396]	-
ENSG00000087266	2323	1620	1993	2370	2161	1941	9.1121	7.52382	8.52221	9.22637	9.25308	8.35465	2107.25	1975.64	0.0928791	0.571638	0.835086	SH3BP2	4	2793023	2841098	+	13968	protein_coding	SH3 domain binding protein 2 [Source:HGNC Symbol;Acc:HGNC:10825]	-
ENSG00000118482	1625	2394	2191	2418	2044	1735	8.57913	14.9647	12.6098	12.6695	11.7797	10.0513	2012.95	2109.41	-0.0671803	0.766196	0.921941	PHF3	6	63635820	63779336	+	10378	protein_coding	PHD finger protein 3 [Source:HGNC Symbol;Acc:HGNC:8921]	-
ENSG00000111358	2404	2015	2171	1943	2064	1802	32.9619	32.712	32.4499	26.4402	30.8923	27.1123	1897.11	2204.42	-0.21668	0.168335	0.511713	GTF2H3	12	123633739	123662606	+	3996	protein_coding	general transcription factor IIH subunit 3 [Source:HGNC Symbol;Acc:HGNC:4657]	-
ENSG00000275052	2091	1887	1822	2564	2092	1939	13.9426	14.8976	13.2438	16.9676	15.227	14.1874	2142.68	1944.13	0.140477	0.388843	0.725351	PPP4R3B	2	55547292	55618880	-	8217	protein_coding	protein phosphatase 4 regulatory subunit 3B [Source:HGNC Symbol;Acc:HGNC:29267]	-
ENSG00000107223	2417	2002	2395	1842	1674	2059	110.357	108.228	119.207	83.469	83.4334	103.16	1821.97	2278.9	-0.322955	0.0575793	0.309971	EDF1	9	136862119	136866286	-	1200	protein_coding	endothelial differentiation related factor 1 [Source:HGNC Symbol;Acc:HGNC:3164]	-
ENSG00000143486	2184	1636	1862	2146	2230	2326	14.839	13.161	13.7914	14.4709	16.5394	17.3419	2192.11	1894.67	0.210128	0.199781	0.550541	EIF2D	1	206571292	206612463	-	8064	protein_coding	eukaryotic translation initiation factor 2D [Source:HGNC Symbol;Acc:HGNC:6583]	-
ENSG00000105186	2323	2171	2222	2278	1830	1550	16.2034	17.9296	16.8957	15.7697	13.9338	11.8638	1835.66	2253.49	-0.295618	0.0913773	0.382766	ANKRD27	19	32597007	32676597	-	7855	protein_coding	ankyrin repeat domain 27 [Source:HGNC Symbol;Acc:HGNC:25310]	-
ENSG00000128595	1974	1896	2019	2271	2023	2190	23.8387	27.1098	26.5795	27.2186	26.6682	29.021	2114.75	1977.53	0.0969144	0.536312	0.818598	CALU	7	128739292	128771807	+	4537	protein_coding	calumenin [Source:HGNC Symbol;Acc:HGNC:1458]	-
ENSG00000121552	2263	1619	1947	1862	2211	2464	90.3062	76.4951	84.6983	73.7439	96.3128	107.896	2145.54	1941.34	0.143996	0.458295	0.772251	CSTA	3	122325244	122341972	+	1373	protein_coding	cystatin A [Source:HGNC Symbol;Acc:HGNC:2481]	-
ENSG00000266714	2654	1270	1566	2109	2281	2486	11.3951	6.45619	7.3297	8.98687	10.6907	11.7126	2252.03	1806.56	0.317574	0.178527	0.524291	MYO15B	17	75588058	75626501	+	12761	protein_coding	myosin XVB [Source:HGNC Symbol;Acc:HGNC:14083]	-
ENSG00000166987	1913	2561	2912	1799	1649	1531	18.5643	29.4257	30.8056	17.3263	17.4681	16.3031	1621.94	2501.14	-0.624643	0.00388332	0.0670953	MBD6	12	57520710	57530148	+	5646	protein_coding	methyl-CpG binding domain protein 6 [Source:HGNC Symbol;Acc:HGNC:20445]	-
ENSG00000186635	2180	2263	2507	2108	1788	1496	13.1894	16.2108	16.5347	12.6576	11.8086	9.93189	1751.32	2338.7	-0.417006	0.0224452	0.18856	ARAP1	11	72685069	72793599	-	9056	protein_coding	ArfGAP with RhoGAP domain, ankyrin repeat and PH domain 1 [Source:HGNC Symbol;Acc:HGNC:16925]	-
ENSG00000110367	2142	1976	1972	2349	1964	1934	10.2552	11.2013	10.2922	11.1615	10.2643	10.1605	2032.22	2042.67	-0.00721538	0.962812	0.988705	DDX6	11	118747766	118791149	-	11444	protein_coding	DEAD-box helicase 6 [Source:HGNC Symbol;Acc:HGNC:2747]	-
ENSG00000163131	2452	1512	1854	2100	2108	2308	31.7752	23.1993	26.1911	27.0085	29.8196	32.8199	2130.94	1929.31	0.143052	0.443041	0.764109	CTSS	1	150730196	150765957	-	4228	protein_coding	cathepsin S [Source:HGNC Symbol;Acc:HGNC:2545]	-
ENSG00000198677	2258	1640	1478	2388	2331	2238	11.8344	10.177	8.44444	12.4213	13.336	12.8711	2270.3	1789.98	0.342763	0.0591757	0.313732	TTC37	5	95461755	95555007	-	10454	protein_coding	tetratricopeptide repeat domain 37 [Source:HGNC Symbol;Acc:HGNC:23639]	-
ENSG00000143179	1991	2218	2710	2169	1769	1471	15.4362	20.3603	22.9041	16.6894	14.9713	12.5145	1755.13	2332.23	-0.40988	0.0472409	0.278417	UCK2	1	165827531	165911618	+	7067	protein_coding	uridine-cytidine kinase 2 [Source:HGNC Symbol;Acc:HGNC:12562]	-
ENSG00000113282	2109	1876	2027	2377	2082	1857	18.1458	19.1112	19.0121	20.2975	19.5544	17.5326	2054.43	2014.5	0.0284559	0.855773	0.955317	CLINT1	5	157785743	157859175	-	6368	protein_coding	clathrin interactor 1 [Source:HGNC Symbol;Acc:HGNC:23186]	-
ENSG00000205531	1781	2143	2505	2061	1790	2035	18.7657	26.7348	28.7729	21.5522	20.5881	23.5287	1919.81	2171.36	-0.177444	0.380004	0.719904	NAP1L4	11	2944431	2992377	-	5200	protein_coding	nucleosome assembly protein 1 like 4 [Source:HGNC Symbol;Acc:HGNC:7640]	-
ENSG00000136824	1067	2961	2649	2299	1758	1573	9.03853	29.6979	24.462	19.3279	16.256	14.6216	1825.65	2298.11	-0.331773	0.318603	0.670359	SMC2	9	104094260	104141417	+	6468	protein_coding	structural maintenance of chromosomes 2 [Source:HGNC Symbol;Acc:HGNC:14011]	-
ENSG00000101972	1652	2822	2779	1978	1582	1492	11.0558	22.3609	20.2742	13.1377	11.5571	10.9567	1640.96	2471.27	-0.590424	0.0193552	0.174721	STAG2	X	123960212	124422664	+	8187	protein_coding	stromal antigen 2 [Source:HGNC Symbol;Acc:HGNC:11355]	-
ENSG00000087302	2063	1860	2206	1936	1941	2298	13.5807	14.4974	15.8309	12.6486	13.948	16.6	2021.27	2054.6	-0.023673	0.89389	0.968711	RTRAF	14	51989475	52010691	+	8323	protein_coding	RNA transcription, translation and transport factor [Source:HGNC Symbol;Acc:HGNC:23169]	-
ENSG00000178252	2772	1823	2246	1857	1830	1773	28.6347	22.2967	25.2921	19.0382	20.6354	20.0975	1782.34	2272.94	-0.35106	0.0384414	0.250902	WDR6	3	49007062	49015953	+	5304	protein_coding	WD repeat domain 6 [Source:HGNC Symbol;Acc:HGNC:12758]	-
ENSG00000100528	1781	1921	1964	2335	1987	2313	19.2849	24.6283	23.183	25.093	23.4862	27.4829	2163.78	1908.72	0.181165	0.299211	0.651603	CNIH1	14	54423560	54441431	-	5060	protein_coding	cornichon family AMPA receptor auxiliary protein 1 [Source:HGNC Symbol;Acc:HGNC:19431]	-
ENSG00000100991	2303	2125	2460	1902	1827	1677	39.1141	42.7319	45.546	32.06	33.8719	31.254	1762.64	2310.47	-0.390384	0.0134461	0.14276	TRPC4AP	20	35002404	35092871	-	3226	protein_coding	transient receptor potential cation channel subfamily C member 4 associated protein [Source:HGNC Symbol;Acc:HGNC:16181]	-
ENSG00000180198	1473	2462	2874	2207	1711	1554	20.7577	41.0789	44.1509	30.8669	26.3202	24.0304	1775.3	2316.73	-0.383764	0.149249	0.483977	RCC1	1	28505943	28539300	+	3888	protein_coding	regulator of chromosome condensation 1 [Source:HGNC Symbol;Acc:HGNC:1913]	-
ENSG00000163320	2036	1905	1999	2341	2070	1928	17.1884	19.0418	18.397	19.6143	19.0762	17.8607	2063.39	1993.19	0.0501132	0.745659	0.91184	CGGBP1	3	88051944	88149885	-	6490	protein_coding	CGG triplet repeat binding protein 1 [Source:HGNC Symbol;Acc:HGNC:1888]	-
ENSG00000152926	2548	1006	1041	2416	2593	2665	13.0582	6.10432	5.81583	12.2884	14.5061	14.987	2511.29	1501.33	0.74177	0.00989589	0.119844	ZNF117	7	64971776	65006684	-	10691	protein_coding	zinc finger protein 117 [Source:HGNC Symbol;Acc:HGNC:12897]	zf-C2H2
ENSG00000111897	1863	1733	1864	2445	2147	2214	32.5388	35.8378	35.4904	42.382	40.9339	42.4326	2217.75	1831.84	0.275943	0.0695328	0.337666	SERINC1	6	122443354	122471822	-	3137	protein_coding	serine incorporator 1 [Source:HGNC Symbol;Acc:HGNC:13464]	-
ENSG00000169136	3821	1088	1456	1778	2159	1964	70.8712	23.8933	29.4395	32.7294	43.7127	39.9731	1933.37	2062.72	-0.0937568	0.778452	0.926985	ATF5	19	49928702	49933935	+	2954	protein_coding	activating transcription factor 5 [Source:HGNC Symbol;Acc:HGNC:790]	TF_bZIP
ENSG00000119397	1377	2395	2450	2425	1956	1655	8.0117	16.4987	15.5393	14.0028	12.4229	10.5663	1958.46	2120.35	-0.114271	0.663681	0.880068	CNTRL	9	121074863	121177610	+	9417	protein_coding	centriolin [Source:HGNC Symbol;Acc:HGNC:1858]	-
ENSG00000130766	1960	2455	2908	1885	1657	1374	31.1002	46.1225	50.301	29.6846	28.7007	23.9236	1597.86	2475.61	-0.631401	0.00355439	0.063635	SESN2	1	28259527	28282491	+	3453	protein_coding	sestrin 2 [Source:HGNC Symbol;Acc:HGNC:20746]	-
ENSG00000116221	1592	2532	3139	1994	1469	1510	34.2197	64.4394	73.553	42.5375	34.4681	35.6159	1613.94	2467.91	-0.612457	0.0199089	0.177421	MRPL37	1	54184041	54225464	+	2549	protein_coding	mitochondrial ribosomal protein L37 [Source:HGNC Symbol;Acc:HGNC:14034]	-
ENSG00000139146	1990	1860	2009	2443	1974	1960	18.9688	20.992	20.8758	23.1112	20.5398	20.5011	2073.11	1965.97	0.0767696	0.628268	0.861764	SINHCAF	12	31280584	31327058	-	5748	protein_coding	SIN3-HDAC complex associated factor [Source:HGNC Symbol;Acc:HGNC:30702]	-
ENSG00000100241	2515	1753	1981	2142	2110	1727	14.5956	12.0454	12.5327	12.3372	13.3669	10.9979	1948.06	2079.26	-0.0941908	0.584808	0.841502	SBF1	22	50445000	50475024	-	9441	protein_coding	SET binding factor 1 [Source:HGNC Symbol;Acc:HGNC:10542]	-
ENSG00000135940	1725	1919	2591	1833	1823	2336	65.5886	86.391	107.395	69.1696	75.6639	97.4643	1962.95	2101.29	-0.0982245	0.664467	0.880308	COX5B	2	97646040	97648383	+	1441	protein_coding	cytochrome c oxidase subunit 5B [Source:HGNC Symbol;Acc:HGNC:2269]	-
ENSG00000143418	1971	2040	2296	2336	1927	1627	23.254	28.4968	29.5297	27.3525	24.8173	21.0636	1912.04	2122.14	-0.150137	0.417728	0.747015	CERS2	1	150960583	150975004	-	4644	protein_coding	ceramide synthase 2 [Source:HGNC Symbol;Acc:HGNC:14076]	-
ENSG00000179195	2391	1515	1538	2271	2314	2167	20.663	15.5018	14.4893	19.478	21.8293	20.5498	2204.82	1805.5	0.287958	0.131002	0.45446	ZNF664	12	123971845	124015439	+	6340	protein_coding	zinc finger protein 664 [Source:HGNC Symbol;Acc:HGNC:25406]	zf-C2H2
ENSG00000196588	1780	2198	2597	2304	1854	1457	14.9283	21.8259	23.7432	19.1773	16.9732	13.4086	1820.25	2222	-0.287441	0.202295	0.554032	MRTFA	22	40410281	40636702	-	6533	protein_coding	myocardin related transcription factor A [Source:HGNC Symbol;Acc:HGNC:14334]	-
ENSG00000077549	1755	2337	2620	2226	1732	1519	29.6964	46.8209	48.3285	37.3822	31.9917	28.2045	1776.34	2272.72	-0.355206	0.114529	0.426418	CAPZB	1	19338776	19485539	-	3238	protein_coding	capping actin protein of muscle Z-line subunit beta [Source:HGNC Symbol;Acc:HGNC:1491]	-
ENSG00000114331	1638	1583	1505	2725	2595	2141	8.05696	9.21918	8.06992	13.3026	13.9334	11.556	2429.31	1587.27	0.614204	0.00024737	0.0103651	ACAP2	3	195274736	195443078	-	11139	protein_coding	ArfGAP with coiled-coil, ankyrin repeat and PH domains 2 [Source:HGNC Symbol;Acc:HGNC:16469]	-
ENSG00000105968	1586	2285	2681	2100	1690	1838	18.298	31.2134	33.7189	24.0455	21.2839	23.2691	1831.52	2222.18	-0.278689	0.235	0.591046	H2AFV	7	44826791	44848083	-	4749	protein_coding	H2A histone family member V [Source:HGNC Symbol;Acc:HGNC:20664]	-
ENSG00000093000	1691	2109	2381	2218	1932	1849	11.1385	16.4481	17.097	14.4997	13.8917	13.3646	1952.68	2089.59	-0.0974967	0.630282	0.862163	NUP50	22	45163841	45188015	+	8318	protein_coding	nucleoporin 50 [Source:HGNC Symbol;Acc:HGNC:8065]	-
ENSG00000163655	1573	2407	2529	2201	1780	1679	9.70007	17.5742	17.0008	13.4704	11.982	11.3614	1838.92	2211.63	-0.265951	0.26136	0.616554	GMPS	3	155870536	155944026	+	8885	protein_coding	guanine monophosphate synthase [Source:HGNC Symbol;Acc:HGNC:4378]	-
ENSG00000185104	1393	1666	1873	2564	2410	2248	10.1157	14.3243	14.8271	18.4789	19.104	17.9132	2354.05	1665.65	0.499352	0.0099769	0.120546	FAF1	1	50437028	50960263	-	7545	protein_coding	Fas associated factor 1 [Source:HGNC Symbol;Acc:HGNC:3578]	-
ENSG00000198900	1751	2418	2407	2275	1676	1626	25.6655	41.9638	38.4606	33.0947	26.8164	26.1528	1808.65	2229.5	-0.301456	0.17187	0.515367	TOP1	20	41028818	41124487	+	3738	protein_coding	DNA topoisomerase I [Source:HGNC Symbol;Acc:HGNC:11986]	-
ENSG00000170348	2266	2069	2055	1980	1962	1813	24.9607	26.9844	24.6766	21.6459	23.5917	21.9144	1877.84	2142.66	-0.190278	0.216559	0.571635	TMED10	14	75131470	75176631	-	4974	protein_coding	transmembrane p24 trafficking protein 10 [Source:HGNC Symbol;Acc:HGNC:16998]	-
ENSG00000004487	1913	1929	2211	2387	2034	1639	19.2672	23.0033	24.2755	23.86	22.3624	18.1141	1967.66	2035.24	-0.0484753	0.794725	0.930831	KDM1A	1	23019443	23083689	+	5440	protein_coding	lysine demethylase 1A [Source:HGNC Symbol;Acc:HGNC:29079]	-
ENSG00000101150	2392	2099	2478	1818	1667	1656	27.9204	29.0086	31.531	21.0604	21.2402	21.2107	1676.06	2334.45	-0.477983	0.00181185	0.0413297	TPD52L2	20	63865228	63891545	+	4694	protein_coding	tumor protein D52 like 2 [Source:HGNC Symbol;Acc:HGNC:12007]	-
ENSG00000166881	1337	2287	2313	2284	1946	1939	12.8337	25.992	24.2031	21.7585	20.3904	20.4235	2007.99	2022.64	-0.0101853	0.967608	0.990229	NEMP1	12	57055643	57088063	-	5708	protein_coding	nuclear envelope integral membrane protein 1 [Source:HGNC Symbol;Acc:HGNC:29001]	-
ENSG00000141569	2436	1803	2080	2054	1815	1915	33.7469	29.5738	31.412	28.2404	27.4471	29.1111	1885.52	2106.4	-0.159974	0.301965	0.654055	TRIM65	17	75880335	75897003	-	3955	protein_coding	tripartite motif containing 65 [Source:HGNC Symbol;Acc:HGNC:27316]	-
ENSG00000172466	2225	1909	1810	2124	1987	2046	14.7642	14.9983	13.0929	13.9878	14.3927	14.8977	2009.03	1989.4	0.0141438	0.928008	0.977443	ZNF24	18	35332212	35345482	-	8257	protein_coding	zinc finger protein 24 [Source:HGNC Symbol;Acc:HGNC:13032]	zf-C2H2
ENSG00000125651	2105	2216	2697	2111	1609	1354	36.8007	45.8699	51.3998	36.6274	30.706	25.9751	1644.05	2362.26	-0.522631	0.0106221	0.124969	GTF2F1	19	6379569	6393981	-	3134	protein_coding	general transcription factor IIF subunit 1 [Source:HGNC Symbol;Acc:HGNC:4652]	-
ENSG00000104903	2028	2289	2662	1938	1540	1630	35.6251	47.6089	50.9767	33.7874	29.5305	31.4202	1661.25	2353.41	-0.502235	0.00843734	0.109727	LYL1	19	13099033	13103161	-	3119	protein_coding	LYL1, basic helix-loop-helix family member [Source:HGNC Symbol;Acc:HGNC:6734]	bHLH
ENSG00000087088	3294	1055	1314	1837	2049	2538	69.7639	26.4554	30.3374	38.6126	47.3709	58.9837	2108.44	1840.67	0.195582	0.544592	0.822187	BAX	19	48954815	48961798	+	2587	protein_coding	BCL2 associated X, apoptosis regulator [Source:HGNC Symbol;Acc:HGNC:959]	-
ENSG00000148180	1118	2318	2647	2773	1734	1495	5.55959	13.648	14.3493	13.6856	9.41266	8.15784	1936.12	2078.64	-0.102176	0.748464	0.912617	GSN	9	121207794	121332843	+	11018	protein_coding	gelsolin [Source:HGNC Symbol;Acc:HGNC:4620]	-
ENSG00000136021	1590	1793	1806	2605	2197	2094	11.645	15.5481	14.4191	18.935	17.5645	16.8288	2242.91	1750.15	0.35824	0.0440925	0.270523	SCYL2	12	100267140	100341724	+	7481	protein_coding	SCY1 like pseudokinase 2 [Source:HGNC Symbol;Acc:HGNC:19286]	-
ENSG00000133104	2160	1744	1744	2234	2029	2167	18.196	17.395	16.0157	18.6775	18.6581	20.0316	2097.68	1887.04	0.152582	0.327349	0.678645	SPART	13	36301638	36370180	-	6504	protein_coding	spartin [Source:HGNC Symbol;Acc:HGNC:18514]	-
ENSG00000117410	2057	1952	2625	1831	1585	2022	31.8822	35.8218	44.3526	28.1654	26.8167	34.3897	1776.17	2227.01	-0.326325	0.0957192	0.39096	ATP6V0B	1	43974487	43978295	+	3535	protein_coding	ATPase H+ transporting V0 subunit b [Source:HGNC Symbol;Acc:HGNC:861]	-
ENSG00000102858	2315	1872	2063	2220	1919	1676	12.4121	11.8838	12.0579	11.813	11.2314	9.86058	1890.45	2088.59	-0.143741	0.36894	0.712907	MGRN1	16	4616493	4690974	+	10219	protein_coding	mahogunin ring finger 1 [Source:HGNC Symbol;Acc:HGNC:20254]	-
ENSG00000160410	1939	1907	2550	2177	1805	1680	26.9914	31.4306	38.6958	30.076	27.4276	25.662	1840.32	2149.06	-0.223571	0.240399	0.596562	SHKBP1	19	40576851	40591399	+	3936	protein_coding	SH3KBP1 binding protein 1 [Source:HGNC Symbol;Acc:HGNC:19214]	-
ENSG00000177853	1767	1645	1636	2269	2225	2514	8.8894	9.79841	8.97211	11.3288	12.2188	13.8782	2291.57	1693.61	0.436261	0.00838283	0.109473	ZNF518A	10	96129715	96205288	+	10891	protein_coding	zinc finger protein 518A [Source:HGNC Symbol;Acc:HGNC:29009]	-
ENSG00000185591	1945	2258	2305	2142	1813	1587	13.1841	18.1221	17.0325	14.41	13.415	11.8043	1800.88	2196.66	-0.286297	0.129951	0.452847	SP1	12	53380176	53416446	+	8083	protein_coding	Sp1 transcription factor [Source:HGNC Symbol;Acc:HGNC:11205]	zf-C2H2
ENSG00000163171	1771	1984	2210	2436	1972	1671	9.32477	12.3685	12.6849	12.7295	11.3341	9.65449	1972.61	2011.23	-0.0276633	0.888196	0.966937	CDC42EP3	2	37641882	37738468	-	10406	protein_coding	CDC42 effector protein 3 [Source:HGNC Symbol;Acc:HGNC:16943]	-
ENSG00000090863	2078	2061	2346	2139	1842	1574	8.06847	9.47497	9.93	8.2427	7.80724	6.70631	1805.32	2179.54	-0.271543	0.12167	0.439228	GLG1	16	74447427	74607144	-	14111	protein_coding	golgi glycoprotein 1 [Source:HGNC Symbol;Acc:HGNC:4316]	-
ENSG00000162191	2053	2098	2712	1870	1600	1700	44.4251	53.7526	63.9742	40.1601	37.7939	40.3666	1684.3	2308.24	-0.454507	0.01476	0.150197	UBXN1	11	62676498	62679117	-	2532	protein_coding	UBX domain protein 1 [Source:HGNC Symbol;Acc:HGNC:18402]	-
ENSG00000164134	1838	2138	2090	2388	1810	1756	10.3691	14.2809	12.8534	13.3703	11.1464	10.8706	1932.2	2047.74	-0.083427	0.660968	0.878398	NAA15	4	139301455	139420033	+	9712	protein_coding	N(alpha)-acetyltransferase 15, NatA auxiliary subunit [Source:HGNC Symbol;Acc:HGNC:30782]	-
ENSG00000160949	1443	2480	2877	1999	1549	1670	11.1183	22.6245	24.1651	15.2862	13.0283	14.1196	1696.45	2315.06	-0.448292	0.0923223	0.384782	TONSL	8	144428775	144444444	-	7111	protein_coding	tonsoku like, DNA repair protein [Source:HGNC Symbol;Acc:HGNC:7801]	-
[truncated: 57,203 more rows]

## Sheet: Sheet1
#NAME	NC1_count	NC2_count	NC3_count	Sh1_count	Sh2_count	Sh3_count
#CLASS：Type	NC	NC	NC	sh	sh	sh
ENSG00000156508	634796	481973	553701	527760	613823	693276
[truncated: 58,734 more rows]
